# Supplementary material for: Genome-Wide Association Study of Cadmium Accumulation at the Seedling Stage in Rapeseed (Brassica napus L.)
Source: Front Plant Sci. 2018 Apr 19;9:375. doi: 10.3389/fpls.2018.00375 (PMC5917214; doi:10.3389/fpls.2018.00375)
Supplement: Supplementary file 1 [file Table_1.XLS]

## Sheet: Sheet1
Supplementary Table S1. Information of the 419 association panel and group information based on population structure
Accession number	Inbred lines	Country/Region	Type	Cluster*
L1	Ganyou5	Hubei(China)	Semi-winter	group2
L2	Nonglin42	Japan	Semi-winter	group2
L3	Kelina	Unknown	Semi-winter	group2
L4	Huaiyou6-1	Jiangsu(China)	Semi-winter	group2
L6	28887	Chongqing(China)	Semi-winter	group2
L7	Qianyou4	Guizhou(China)	Semi-winter	group2
L9	Enyou73-1-2	Hubei(China)	Semi-winter	group2
L10	Niuerduo	Guizhou(China)	Semi-winter	group2
L11	880101	Chongqing(China)	Semi-winter	group2
L12	SWU40	Chongqing(China)	Semi-winter	group2
L13	SWU42	Chongqing(China)	Semi-winter	group2
L14	SWU43	Chongqing(China)	Semi-winter	group2
L15	SWU44	Chongqing(China)	Semi-winter	group2
L17	SWU46	Chongqing(China)	Semi-winter	group2
L18	SWU47	Chongqing(China)	Semi-winter	group2
L19	SWU48	Chongqing(China)	Semi-winter	group2
L20	SWU52	Chongqing(China)	Semi-winter	group2
L21	SWU53	Chongqing(China)	Semi-winter	group2
L22	SWU56	Chongqing(China)	Semi-winter	group2
L23	SWU59	Chongqing(China)	Semi-winter	group2
L24	SWU65	Chongqing(China)	Semi-winter	group2
L25	SWU82	Chongqing(China)	Semi-winter	group2
L26	SWU83	Chongqing(China)	Semi-winter	group2
L27	SWU92	Chongqing(China)	Semi-winter	group2
L28	SWU101	Chongqing(China)	Semi-winter	group2
L29	SWU106	Chongqing(China)	Semi-winter	group2
L30	SWU108	Chongqing(China)	Semi-winter	group2
L31	Chuanyou20	Sichuan(China)	Semi-winter	group2
L32	Chuanyou18	Sichuan(China)	Semi-winter	group2
L33	CY12NY-7	Sichuan(China)	Semi-winter	group2
L34	CY12Q95406	Sichuan(China)	Semi-winter	group2
L36	CY12QSZ06	Sichuan(China)	Semi-winter	group2
L38	CY12Q95108	Sichuan(China)	Semi-winter	group2
L40	CY12PXW-4	Sichuan(China)	Semi-winter	group2
L41	CY12PXW-6	Sichuan(China)	Semi-winter	group2
L42	CY12PXW-9	Sichuan(China)	Semi-winter	group2
L43	CY13PXW-17	Sichuan(China)	Semi-winter	group2
L44	CY14PXW-18	Sichuan(China)	Semi-winter	group2
L45	CY15PXW-31	Sichuan(China)	Semi-winter	group2
L46	CY16PXW-35	Sichuan(China)	Semi-winter	mix
L47	CY17PXW-58	Sichuan(China)	Semi-winter	mix
L50	CY20PXW-66	Sichuan(China)	Semi-winter	group2
L51	CY21PXW-84	Sichuan(China)	Semi-winter	group2
L52	CY12GJ-1	Sichuan(China)	Semi-winter	group2
L53	wx1025	Hunan(China)	Semi-winter	group2
L55	wx10296	Hunan(China)	Semi-winter	group2
L56	wx10315	Hunan(China)	Semi-winter	group2
L57	10-1043	Hunan(China)	Semi-winter	group2
L58	10-1047	Hunan(China)	Semi-winter	group2
L59	10-1061	Hunan(China)	Semi-winter	group2
L60	10-1070	Hunan(China)	Semi-winter	group2
L62	10-1358	Hunan(China)	Semi-winter	group2
L63	1472	Hunan(China)	Semi-winter	group2
L64	Xiangyou13	Hunan(China)	Semi-winter	group2
L65	Xiangyou15	Hunan(China)	Semi-winter	group2
L66	Xiangyou11	Hunan(China)	Semi-winter	group2
L67	740	Hunan(China)	Semi-winter	group2
L68	631	Hunan(China)	Semi-winter	group2
L69	613	Hunan(China)	Semi-winter	group2
L70	783	Hunan(China)	Semi-winter	group2
L71	782	Hunan(China)	Semi-winter	group2
L72	YB3	Hunan(China)	Semi-winter	group2
L73	1360	Hunan(China)	Semi-winter	group2
L74	563	Hunan(China)	Semi-winter	group2
L75	WX10329	Hunan(China)	Semi-winter	group2
L76	santana	German	Winter	group2
L77	1281	Hunan(China)	Semi-winter	group2
L78	509	Hunan(China)	Semi-winter	group2
L79	1368	Hunan(China)	Semi-winter	group2
L80	1322	Hunan(China)	Semi-winter	group2
L81	1252	Hunan(China)	Semi-winter	group2
L82	1321	Hunan(China)	Semi-winter	group2
L83	07022	Hubei(China)	Semi-winter	group2
L84	07094	Hubei(China)	Semi-winter	group2
L85	07016	Hubei(China)	Semi-winter	group2
L86	9F087	Hubei(China)	Semi-winter	group2
L87	97096	Hubei(China)	Semi-winter	group2
L88	97097	Hubei(China)	Semi-winter	mix
L89	07189	Hubei(China)	Semi-winter	group2
L90	07191	Hubei(China)	Semi-winter	group2
L91	07037	Hubei(China)	Semi-winter	mix
L93	RR009	Hubei(China)	Semi-winter	group2
L94	RR002	Hubei(China)	Semi-winter	mix
L95	97177	Hubei(China)	Semi-winter	group2
L96	96021	Hubei(China)	Semi-winter	group1
L97	96063	Hubei(China)	Semi-winter	group2
L98	01111	Hubei(China)	Semi-winter	group2
L99	01570	Hubei(China)	Semi-winter	group2
L100	9Bao22	Hubei(China)	Semi-winter	group2
L101	1188	Hubei(China)	Semi-winter	group2
L102	02354	Hubei(China)	Semi-winter	group2
L103	02359	Hubei(China)	Semi-winter	group2
L104	02365	Hubei(China)	Semi-winter	mix
L105	93205	Hubei(China)	Semi-winter	group2
L106	93210	Hubei(China)	Semi-winter	mix
L107	Nca	Unknown	Semi-winter	group2
L108	Zhongshuang4-2	Hubei(China)	Semi-winter	group2
L109	Zhongshuang9-1	Hubei(China)	Semi-winter	group2
L110	Zhongshuang11-2	Hubei(China)	Semi-winter	group2
L112	2011-6308	Hubei(China)	Semi-winter	group1
L113	2011-7103	Hubei(China)	Semi-winter	group2
L115	2012-3448	Hubei(China)	Semi-winter	mix
L116	2012-3546	Hubei(China)	Semi-winter	mix
L117	2012-4531	Hubei(China)	Semi-winter	mix
L118	2012-5086	Hubei(China)	Semi-winter	group2
L119	2012-5113	Hubei(China)	Semi-winter	group2
L120	2012-8327	Hubei(China)	Semi-winter	group2
L121	2012-8355	Hubei(China)	Semi-winter	group2
L122	2012-8380	Hubei(China)	Semi-winter	group2
L123	2012-8998	Hubei(China)	Semi-winter	group2
L124	2012-9323	Hubei(China)	Semi-winter	mix
L125	2012-9354	Hubei(China)	Semi-winter	mix
L126	2012-9380	Hubei(China)	Semi-winter	mix
L127	2012-9478	Hubei(China)	Semi-winter	mix
L128	2012-9542	Hubei(China)	Semi-winter	group2
L129	2012-K8053	Hubei(China)	Semi-winter	mix
L130	R2	Hubei(China)	Semi-winter	group2
L131	Xiwang106-1	Hubei(China)	Semi-winter	group2
L132	Yangguang198-1	Hubei(China)	Semi-winter	group2
L133	Yangguang2009-1	Hubei(China)	Semi-winter	group2
L134	Zhongshuang10-1	Hubei(China)	Semi-winter	group2
L135	Zhongshuang12-1	Hubei(China)	Semi-winter	group2
L136	Zhongshuang4Q	Hubei(China)	Semi-winter	group2
L137	Zhongshuang6-2	Hubei(China)	Semi-winter	group2
L138	Zhongshuang7-1	Hubei(China)	Semi-winter	group2
L139	Zhongyou589-2	Hubei(China)	Semi-winter	group2
L140	Zhongyou821Q	Hubei(China)	Semi-winter	group2
L143	Huashuang2	Hubei(China)	Semi-winter	group2
L144	Aurora	German	Spring	group2
L145	Huayou13	Hubei(China)	Semi-winter	group2
L146	Rucabo	German	Spring	mix
L147	Huayou3	Hubei(China)	Semi-winter	group2
L148	Huayou14	Hubei(China)	Semi-winter	group2
L149	Ningyou1	Jiangsu(China)	Semi-winter	group2
L150	Ceres	German	Winter	mix
L151	11-9-700	Hubei(China)	Semi-winter	group2
L152	11-9-701	Hubei(China)	Semi-winter	group2
L153	11-9-702	Hubei(China)	Semi-winter	group2
L154	11-9-703	Hubei(China)	Semi-winter	group2
L155	11-9-704	Hubei(China)	Semi-winter	group2
L156	11-9-705	Hubei(China)	Semi-winter	mix
L158	11-9-707	Hubei(China)	Semi-winter	group2
L164	10-Chong23	Hubei(China)	Semi-winter	group2
L166	10-Chong25	Hubei(China)	Semi-winter	group2
L167	10-Chong29	Hubei(China)	Semi-winter	group2
L168	10-Chong32	Hubei(China)	Semi-winter	mix
L169	10-Chong33	Hubei(China)	Semi-winter	group2
L170	10-Chong34	Hubei(China)	Semi-winter	group2
L171	10-江Peng2	Hubei(China)	Semi-winter	group2
L172	10-江Peng3	Hubei(China)	Semi-winter	group2
L174	11-Yu7-117	Hubei(China)	Semi-winter	group2
L175	11-Yu7-125	Hubei(China)	Semi-winter	group2
L176	11-P74-8 Fu	Hubei(China)	Semi-winter	group2
L177	11-P74-13Fu	Hubei(China)	Semi-winter	group2
L179	P18Fu	Hubei(China)	Semi-winter	group2
L180	64Peng-10	Hubei(China)	Semi-winter	group2
L181	Shengguang	Hubei(China)	Semi-winter	group2
L182	JiaYu17Peng	Hubei(China)	Semi-winter	group2
L183	JiaYu25Peng	Hubei(China)	Semi-winter	group2
L184	JiaYu16Peng	Hubei(China)	Semi-winter	group2
L185	JiaYu31Peng	Hubei(China)	Semi-winter	mix
L186	Huashuang5	Hubei(China)	Semi-winter	group2
L187	Huashuang4	Hubei(China)	Semi-winter	group2
L188	Jia972	Hubei(China)	Semi-winter	group2
L189	Huashuang128	Hubei(China)	Semi-winter	group2
L191	Jia908	Hubei(China)	Semi-winter	group2
L193	Jia915	Hubei(China)	Semi-winter	group2
L194	Jia922	Hubei(China)	Semi-winter	group2
L195	Jia951Peng	Hubei(China)	Semi-winter	group2
L196	Jia917	Hubei(China)	Semi-winter	group2
L197	Jia923	Hubei(China)	Semi-winter	group2
L198	Jia931	Hubei(China)	Semi-winter	group2
L199	JiaYu05Peng	Hubei(China)	Semi-winter	group2
L200	Jia963Peng	Hubei(China)	Semi-winter	mix
L201	Huyou17-2	Shanghai(China)	Semi-winter	group2
L202	Huyou15-2	Shanghai(China)	Semi-winter	group2
L203	Huyou12	Shanghai(China)	Semi-winter	mix
L204	Ningyou18-2	Jiangsu(China)	Semi-winter	group2
L205	Ningyou16	Jiangsu(China)	Semi-winter	group2
L206	Ningyou14-2	Jiangsu(China)	Semi-winter	group2
L207	Ningyou12-2	Jiangsu(China)	Semi-winter	group2
L208	Shilijia	Jiangsu(China)	Semi-winter	group2
L209	Shilifeng-2	Jiangsu(China)	Semi-winter	group2
L210	Yangyou6	Jiangsu(China)	Semi-winter	group2
L211	Yangyou5	Jiangsu(China)	Semi-winter	group2
L212	Zhenyou3	Jiangsu(China)	Semi-winter	group2
L213	Hongyou3-2	Jiangsu(China)	Semi-winter	group2
L214	Suyou1-2	Jiangsu(China)	Semi-winter	group2
L215	Zheyou18	Zhejiang(China)	Semi-winter	group2
L217	Zheshuang8	Zhejiang(China)	Semi-winter	group2
L218	Zheyou758	Zhejiang(China)	Semi-winter	group2
L219	Huyou14	Shanghai(China)	Semi-winter	group2
L220	Huyou18-2	Shanghai(China)	Semi-winter	group2
L221	Huyou19	Shanghai(China)	Semi-winter	group2
L222	Zheyou19	Zhejiang(China)	Semi-winter	group2
L223	Zheyou21-2	Zhejiang(China)	Semi-winter	group2
L224	Zheshuang6	Zhejiang(China)	Semi-winter	group2
L225	Wanyou15	Anhui(China)	Semi-winter	group2
L226	Wanyou16	Anhui(China)	Semi-winter	group2
L227	Wanyou20	Anhui(China)	Semi-winter	group2
L228	Wanyou29	Anhui(China)	Semi-winter	group2
L236	AGREV012	German	Spring	group1
L238	AGREV021	German	Spring	group1
L239	Topas	Sweden	Spring	group1
L240	cyclon	Denmark	Spring	group1
L241	Weijie	Canada	Spring	group1
L242	Sida	Canada	Spring	group1
L243	Zhizun	Canada	Spring	group2
L244	Haishen	Canada	Spring	group1
L245	D2	Denmark	Spring	group1
L246	D3	Denmark	Spring	group1
L247	Qu	America	Spring	group1
L248	11-985	Qinghai(China)	Spring	group1
L250	11-997	Qinghai(China)	Spring	group1
L251	11-540	Qinghai(China)	Spring	group1
L252	11-1184	Qinghai(China)	Spring	group2
L253	10-758	Qinghai(China)	Spring	group1
L255	10-847	Qinghai(China)	Spring	group1
L256	11-1124	Qinghai(China)	Spring	group1
L258	Shan2B	Shanxi(China)	Winter	group2
L259	KenC1	Shanxi(China)	Winter	group2
L262	P310	Shanxi(China)	Semi-winter	group2
L265	P685	Shanxi(China)	Semi-winter	group2
L266	A117	Shanxi(China)	Winter	group2
L267	A172	Shanxi(China)	Winter	group2
L268	B250	Shanxi(China)	Winter	group2
L269	B265	Shanxi(China)	Winter	group2
L270	A109	Shanxi(China)	Winter	group2
L271	B285	Shanxi(China)	Winter	group1
L272	C052	Shanxi(China)	Winter	group2
L273	GY270	Shanxi(China)	Semi-winter	group2
L274	GY282	Shanxi(China)	Semi-winter	group2
L275	GY284	Shanxi(China)	Semi-winter	group2
L277	A82	Jiangxi(China)	Winter	group2
L278	A98	Shanxi(China)	Winter	group2
L279	B414	Xinjiang(China)	Semi-winter	group2
L281	A97	Sichuan(China)	Semi-winter	group1
L282	A148	Sweden	Winter	group2
L284	08-P35	Hubei(China)	Semi-winter	mix
L285	08-P36	Hubei(China)	Semi-winter	group1
L287	09-P36	Hubei(China)	Semi-winter	mix
L288	09-P37	Hubei(China)	Semi-winter	mix
L289	10-P10	Hubei(China)	Semi-winter	group2
L290	10-P29	Hubei(China)	Semi-winter	mix
L291	11-P30	Hubei(China)	Semi-winter	group2
L293	12-P25	Hubei(China)	Semi-winter	group2
L294	03ⅡB	Hubei(China)	Semi-winter	group1
L295	03Ⅱ3B	Hubei(China)	Semi-winter	group1
L296	03Ⅰ32B	Hubei(China)	Semi-winter	group1
L297	964	Hubei(China)	Semi-winter	group1
L298	DD1	Hubei(China)	Semi-winter	group2
L299	9L302-1	Hubei(China)	Semi-winter	group1
L300	06T9F	Hubei(China)	Semi-winter	mix
L302	03Ⅱ4B	Hubei(China)	Semi-winter	group1
L303	03LF1	Hubei(China)	Semi-winter	group1
L305	9801C	Hubei(China)	Semi-winter	group1
L307	876	Hubei(China)	Semi-winter	group1
L310	9889	Hubei(China)	Semi-winter	group1
L313	Hubeibaihua	Hubei(China)	Winter	group2
L315	IMC103	Chongqing(China)	Semi-winter	group1
L317	Sophia	German	Spring	group1
L318	campina	German	Spring	group1
L319	Conny	Sweden	Spring	group1
L320	Wesreo	Australia	Spring	group1
L321	Wase Chousen	South Korea	Spring	group2
L323	Nakaee Chousen	South Korea	Spring	group2
L325	90750	Chongqing(China)	Winter	group1
L326	Nonglin43	Japan	Winter	group2
L327	Xizang	Tibet(China)	Winter	group2
L329	Aijiazao	Sichuan(China)	Winter	group2
L332	SWU54	Chongqing(China)	Semi-winter	group2
L335	SWU61	Chongqing(China)	Semi-winter	group1
L337	SWU63	Chongqing(China)	Semi-winter	group2
L338	SWU64	Chongqing(China)	Semi-winter	group2
L344	SWU71	Chongqing(China)	Semi-winter	mix
L346	SWU75	Chongqing(China)	Semi-winter	group2
L347	SWU76	Chongqing(China)	Semi-winter	group2
L349	SWU80	Chongqing(China)	Semi-winter	group2
L350	SWU81	Chongqing(China)	Semi-winter	group2
L351	SWU84	Chongqing(China)	Semi-winter	group2
L352	SWU85	Chongqing(China)	Semi-winter	group2
L353	SWU87	Chongqing(China)	Semi-winter	group2
L354	SWU88	Chongqing(China)	Semi-winter	group2
L355	SWU89	Chongqing(China)	Semi-winter	group2
L360	SWU96	Chongqing(China)	Semi-winter	group2
L361	SWU99	Chongqing(China)	Semi-winter	group2
L362	SWU100	Chongqing(China)	Semi-winter	group2
L363	SWU102	Chongqing(China)	Semi-winter	group2
L364	SWU103	Chongqing(China)	Semi-winter	group2
L365	SWU104	Chongqing(China)	Semi-winter	group2
L367	SWU107	Chongqing(China)	Semi-winter	group2
L368	SWU110	Chongqing(China)	Semi-winter	group2
L373	Zhongshuang10-2	Hubei(China)	Semi-winter	group2
L375	Zhongshuang7-2	Hubei(China)	Semi-winter	group2
L376	Zhongshuang12-2	Hubei(China)	Semi-winter	group2
L377	Zhongyou589-1	Hubei(China)	Semi-winter	group2
L378	Fuyou4	Chongqing(China)	Semi-winter	group2
L379	Zhen3736	Jiangsu(China)	Semi-winter	group2
L380	Zhen2609	Jiangsu(China)	Semi-winter	group2
L381	HX0352	Jiangsu(China)	Semi-winter	group2
L382	Yangguang2009-2	Jiangsu(China)	Semi-winter	group2
L384	Zheshuang3	Zhejiang(China)	Semi-winter	group2
L385	Zheyou21-1	Zhejiang(China)	Semi-winter	group2
L387	Wanyou12	Anhui(China)	Semi-winter	group2
L388	Wanyou7	Anhui(China)	Semi-winter	group2
L389	Hongyou3-1	Jiangsu(China)	Semi-winter	group2
L390	Zhenyou5	Jiangsu(China)	Semi-winter	group2
L391	Yangyou4	Shanghai(China)	Semi-winter	group2
L392	Huyou15-1	Shanghai(China)	Semi-winter	group2
L393	Huyou16-1	Shanghai(China)	Semi-winter	group2
L395	Huyou18-1	Shanghai(China)	Semi-winter	group2
L396	Zheshuang72-1	Zhejiang(China)	Semi-winter	group2
L397	Zheshuang8	Zhejiang(China)	Semi-winter	group2
L398	Zheyou50	Zhejiang(China)	Semi-winter	mix
L399	Suyou1-1	Jiangsu(China)	Semi-winter	group2
L401	Zhongshuang11-1	Hubei(China)	Semi-winter	group2
L402	Yangguang198-2	Hubei(China)	Semi-winter	group2
L403	Huahang901	Hubei(China)	Semi-winter	group2
L404	YangJ6711	Jiangsu(China)	Semi-winter	group2
L405	Yan6055	Jiangsu(China)	Semi-winter	group2
L406	Yangjian8	Jiangsu(China)	Semi-winter	group2
L407	Xiwang106-2	Hubei(China)	Semi-winter	group2
L408	Zheyou17	Zhejiang(China)	Semi-winter	group2
L409	Zhongshuang5	Hubei(China)	Semi-winter	group2
L410	Zhongyou821	Hubei(China)	Semi-winter	group2
L411	Qinyou1	Shanxi(China)	Winter	group2
L412	Weilong88	Shanxi(China)	Semi-winter	group2
L414	Qinyou5	Shanxi(China)	Semi-winter	group2
L415	Suyou4	Jiangsu(China)	Semi-winter	group2
L417	De68-12	Sichuan(China)	Semi-winter	group2
L418	Monty	Australia	Spring	group2
L419	Oscar	Australia	Spring	group2
L421	Ningyou14-1	Jiangsu(China)	Semi-winter	group2
L422	Shilifeng-1	Jiangsu(China)	Semi-winter	group2
L423	Ningyou18-1	Jiangsu(China)	Semi-winter	group2
L424	Ningyou10-1	Jiangsu(China)	Semi-winter	group2
L425	Helios	Denmark	Spring	group2
L427	Mian96-203	Qinghai(China)	Semi-winter	group2
L428	Qing662A	Qinghai(China)	Semi-winter	group2
L429	699	Hubei(China)	Semi-winter	group2
L431	Zhongshuang2	Hubei(China)	Semi-winter	group2
L432	Zhongshuang9-2	Hubei(China)	Semi-winter	group2
L433	WH-12	Hubei(China)	Semi-winter	group2
L434	WH-15	Hubei(China)	Semi-winter	group1
L435	WH-17	Hubei(China)	Semi-winter	group2
L436	WH-19	Hubei(China)	Semi-winter	group2
L437	WH-20	Hubei(China)	Semi-winter	group2
L439	WH-24	Hubei(China)	Semi-winter	group2
L440	WH-25	Hubei(China)	Semi-winter	group2
L441	WH-26	Hubei(China)	Semi-winter	group2
L442	WH-27	Hubei(China)	Semi-winter	group2
L443	WH-28	Hubei(China)	Semi-winter	group2
L444	WH-29	Hubei(China)	Semi-winter	group2
L445	WH-30	Hubei(China)	Semi-winter	mix
L446	WH-31	Hubei(China)	Semi-winter	group2
L447	WH-33	Hubei(China)	Semi-winter	group2
L448	WH-37	Hubei(China)	Semi-winter	mix
L449	WH-38	Hubei(China)	Semi-winter	mix
L451	WH-42	Hubei(China)	Semi-winter	group1
L452	WH-43	Hubei(China)	Semi-winter	mix
L453	WH-45	Hubei(China)	Semi-winter	group1
L454	WH-49	Hubei(China)	Semi-winter	mix
L456	WH-55	Hubei(China)	Semi-winter	group1
L457	WH-56	Hubei(China)	Semi-winter	group1
L458	WH-57	Hubei(China)	Semi-winter	mix
L459	WH-58	Hubei(China)	Semi-winter	mix
L460	WH-59	Hubei(China)	Semi-winter	group2
L461	WH-60	Hubei(China)	Semi-winter	group1
L462	WH-61	Hubei(China)	Semi-winter	mix
L466	WH-83	Hubei(China)	Semi-winter	group2
L467	WH-85	Hubei(China)	Semi-winter	mix
L468	WH-88	Hubei(China)	Semi-winter	group2
L469	WH-93	Hubei(China)	Semi-winter	group1
L470	WH-95	Hubei(China)	Semi-winter	group1
L472	WH-127	Hubei(China)	Semi-winter	mix
L473	Yuyou1	Henan(China)	Semi-winter	group2
L474	COBRA	German	Winter	mix
L476	Tapidor	France	Winter	group1
L477	Huayou6	Hubei(China)	Semi-winter	group2
L478	Huayou12	Hubei(China)	Semi-winter	group2
L479	Cubs root	South Korea	Spring	group2
L482	Shengli	Sichuan(China)	Winter	group2
L483	ERAKE	Poland	Spring	group1
L485	cresor	Canada	Spring	group1
L486	Daichousen	South Korea	Spring	group2
L488	Niklas	Denmark	Spring	group1
L491	WESBROOK	Australia	Spring	group1
L494	Shengliqinggeng	Shanghai(China)	Winter	group2
L495	Mijiaoduotou	Shanghai(China)	Semi-winter	group2
L496	Aijishengli	Shanghai(China)	Winter	group2
L497	Caojingshengli	Shanghai(China)	Winter	group2
L498	Huyou3	Shanghai(China)	Semi-winter	group2
L499	Shaoyeqing	Shanghai(China)	Semi-winter	group2
L501	Hujizao	Shanghai(China)	Winter	group2
L502	Caoyou2	Shanghai(China)	Semi-winter	group2
L503	Huyou16-2	Shanghai(China)	Semi-winter	group2
L504	Fengding240	Jiangsu(China)	Winter	group2
L505	Quanzi	Jiangsu(China)	Winter	mix
L506	Dahuaqiu	Jiangsu(China)	Semi-winter	group2
L507	Rongxuan	Jiangsu(China)	Semi-winter	group2
L508	Ningyou10-2	Jiangsu(China)	Semi-winter	group2
L509	Ningyou8	Jiangsu(China)	Semi-winter	mix
L511	Duoyou1	Jiangsu(China)	Semi-winter	group2
L512	Huaiyou6-2	Jiangsu(China)	Semi-winter	group2
L513	Huaiyou12	Jiangsu(China)	Semi-winter	mix
L514	Peixuan170	Jiangsu(China)	Semi-winter	group2
L515	Guangde138	Anhui(China)	Semi-winter	group2
L516	Guangde8104	Anhui(China)	Semi-winter	group2
L517	Dangyouzao1	Anhui(China)	Semi-winter	group2
L518	Guangde761	Anhui(China)	Semi-winter	group2
L519	Tonglinghuaye	Anhui(China)	Semi-winter	group2
L522	Su84-6	Anhui(China)	Semi-winter	group2
L523	Wanyouzao	Anhui(China)	Semi-winter	group2
L524	Chuyou1	Anhui(China)	Semi-winter	group2
L525	Chuxianbaihua	Anhui(China)	Semi-winter	group2
L526	Jie65-1	Zhejiang(China)	Semi-winter	group2
L527	Shenhuang	Shanghai(China)	Semi-winter	group2
L528	Zheyou601	Zhejiang(China)	Semi-winter	group2
L530	Zaofeng1	Sichuan(China)	Semi-winter	group2
* Clusters were defined by STRUCTURE packate when k=2
