# Supplementary material for: Genome-Wide Association Study of Cadmium Accumulation at the Seedling Stage in Rapeseed (Brassica napus L.)
Source: Front Plant Sci. 2018 Apr 19;9:375. doi: 10.3389/fpls.2018.00375 (PMC5917214; doi:10.3389/fpls.2018.00375)
Supplement: Supplementary file 2 [file Table_2.XLS]

## Sheet: Sheet1
	Supplementary Table S2. SNP significantassociations with the CT，RCC and SCC
serial	Trait	SNPs	Chromosome	Site(b)	−Log10P	R2(%)	Model	Environment
1	CT	Bn-A03-p28233201	A03	26699546	4.55724	4.157	Q	E1
2	CT	Bn-A03-p28233201	A03	26699546	4.17941	3.917	Q+K	E1
3	CT	Bn-A03-p28233701	A03	26700046	4.49863	4.628	Q	E1
4	CT	Bn-A03-p28233701	A03	26700046	4.0032	4.24	Q+K	E1
5	CT	Bn-A05-p21037865	A05	19196309	4.60293	5.526	Q	E3
6	CT	Bn-A09-p17415894	A09	13189315	4.89541	5.233	Q	E3
7	CT	Bn-A09-p17415894	A09	13189315	4.59068	5.075	Q+K	E3
8	CT	Bn-A05-p15670035	A09	22929483	4.3624	3.937	Q	BLUP
9	CT	Bn-A09-p25633407	A09	23746951	4.16976	3.765	Q	E1
10	CT	Bn-scaff_23186_1-p340266	C05	41120129	4.0362	3.629	Q	E1
11	CT	Bn-scaff_20270_1-p1323200	C05	41750625	4.14249	3.737	Q	E1
12	CT	Bn-scaff_20376_1-p361323	C05	42267126	4.05389	4.67	Q	E3
13	CT	Bn-scaff_20376_1-p361323	C05	42267126	4.77127	5.548	Q	BLUP
14	CT	Bn-scaff_20376_1-p361323	C05	42267126	4.19683	4.847	Q+K	BLUP
15	CT	Bn-scaff_20376_1-p363053	C05	42268758	4.56645	5.069	Q	BLUP
16	CT	Bn-scaff_28429_1-p1030124	C05	42284306	4.19478	4.799	Q	BLUP
17	CT	Bn-scaff_16445_1-p2613244	C08	34299918	4.20448	4.496	Q	BLUP
18	CT	Bn-scaff_16445_1-p2613244	C08	34299918	4.3791	4.727	Q+K	BLUP
19	CT	Bn-scaff_16445_1-p2613244	C08	34299918	4.03186	4.266	Q	E2
20	CT	Bn-scaff_16445_1-p2613244	C08	34299918	4.28735	4.589	Q+K	E2
21	CT	Bn-scaff_16445_1-p728936	C08	36063579	4.40112	4.78	Q+K	BLUP
22	CT	Bn-scaff_16445_1-p728936	C08	36063579	4.17656	4.472	Q	E2
23	CT	Bn-scaff_16445_1-p728936	C08	36063579	4.20735	4.608	Q+K	E2
24	CT	Bn-scaff_16445_1-p728844	C08	36063670	4.67574	5.051	Q	BLUP
25	CT	Bn-scaff_16445_1-p728844	C08	36063670	4.99251	5.546	Q+K	BLUP
26	CT	Bn-scaff_16445_1-p728844	C08	36063670	4.73325	5.091	Q	E2
27	CT	Bn-scaff_16445_1-p728844	C08	36063670	4.6692	5.178	Q+K	E2
28	CT	Bn-scaff_16445_1-p728844	C08	36063670	4.2934	4.606	Q+K	E1
29	CT	Bn-scaff_16445_1-p588681	C08	36220683	4.53119	5.675	Q	BLUP
30	CT	Bn-scaff_16445_1-p586830	C08	36222536	5.20427	4.786	Q	BLUP
31	CT	Bn-scaff_16445_1-p586830	C08	36222536	4.54357	4.314	Q+K	BLUP
32	CT	Bn-scaff_16445_1-p584652	C08	36224948	4.04938	4.975	Q	E3
33	CT	Bn-scaff_16445_1-p584652	C08	36224948	5.16598	6.482	Q	BLUP
34	CT	Bn-scaff_16445_1-p584652	C08	36224948	4.29527	5.416	Q+K	BLUP
35	CT	Bn-scaff_16445_1-p584652	C08	36224948	4.02397	4.942	Q	E1
36	CT	Bn-scaff_16445_1-p523337	C08	36265379	4.11248	4.98	Q	BLUP
37	CT	Bn-scaff_16445_1-p492739	C08	36326419	4.45416	5.404	Q	BLUP
38	CT	Bn-scaff_16445_1-p268218	C08	36557402	4.71336	6.477	Q	BLUP
39	CT	Bn-scaff_16445_1-p268218	C08	36557402	4.01432	5.387	Q	E2
40	CT	Bn-scaff_21269_1-p313587	C08	37159545	4.51256	5.602	Q	BLUP
41	CT	Bn-scaff_21269_1-p313587	C08	37159545	4.39069	5.322	Q+K	BLUP
42	RCC	Bn-A02-p23708117	A02	21917490	4.06622	4.469	Q	E1
43	RCC	Bn-A02-p23708516	A02	21917889	4.22292	4.558	Q	E1
44	RCC	Bn-A06-p2940743	A06	2840366	4.15721	4.292	Q	E2
45	RCC	Bn-A06-p3005047	A06	2892642	4.31648	4.329	Q	BLUP
46	RCC	Bn-A06-p3005047	A06	2892642	4.45724	4.556	Q	E2
47	RCC	Bn-A06-p3013547	A06	2901679	4.60385	5.033	Q	BLUP
48	RCC	Bn-A06-p3013547	A06	2901679	5.28484	5.936	Q	E2
49	RCC	Bn-A06-p3013547	A06	2901679	4.80696	5.675	Q+K	E2
50	RCC	Bn-A06-p3013547	A06	2901679	4.1838	4.807	Q+K	BLUP
51	RCC	Bn-A06-p3016356	A06	2904391	4.59888	4.902	Q	E2
52	RCC	Bn-A07-p21371577	A07	22921984	4.25316	4.339	Q+K	BLUP
53	RCC	Bn-A07-p21371577	A07	22921984	4.3843	4.489	Q+K	E3
54	RCC	Bn-A08-p11452221	A08	9295219	4.04684	3.52	Q	BLUP
55	RCC	Bn-A08-p11452221	A08	9295219	4.8078	4.276	Q	E1
56	RCC	Bn-A08-p13009633	A08	10785697	4.05025	3.489	Q	E3
57	RCC	Bn-A10-p1606279	A10	2098086	4.27236	3.975	Q	E3
58	RCC	Bn-A10-p1606279	A10	2098086	4.97322	4.752	Q	BLUP
59	RCC	Bn-A10-p1606279	A10	2098086	4.75562	4.585	Q	E2
60	RCC	Bn-A10-p1606279	A10	2098086	4.3027	4.06	Q	E1
61	RCC	Bn-scaff_15712_9-p621118	C02	39348154	4.34158	4.484	Q	E3
62	RCC	Bn-scaff_15712_9-p621118	C02	39348154	4.64123	4.889	Q	BLUP
63	RCC	Bn-scaff_15712_9-p621118	C02	39348154	4.74172	5.078	Q	E2
64	RCC	Bn-scaff_17109_1-p857649	C02	41487411	4.35473	4.712	Q	E3
65	RCC	Bn-scaff_17109_1-p857649	C02	41487411	4.33851	4.758	Q	BLUP
66	RCC	Bn-scaff_15918_1-p82985	C02	42090230	4.98582	4.398	Q	E3
67	RCC	Bn-scaff_15918_1-p82985	C02	42090230	4.92919	4.385	Q	BLUP
68	RCC	Bn-scaff_15918_1-p82985	C02	42090230	4.80349	4.331	Q	E2
69	RCC	Bn-scaff_15918_1-p227752	C02	42158158	4.18159	4.895	Q	E3
70	RCC	Bn-scaff_15918_1-p227752	C02	42158158	4.50243	5.337	Q	BLUP
71	RCC	Bn-scaff_15918_1-p227752	C02	42158158	4.01364	4.744	Q	E2
72	RCC	Bn-scaff_15918_1-p229672	C02	42160248	4.68806	5.003	Q	E3
73	RCC	Bn-scaff_15918_1-p229672	C02	42160248	5.04809	5.492	Q	BLUP
74	RCC	Bn-scaff_15918_1-p229672	C02	42160248	4.78473	5.262	Q	E2
75	RCC	Bn-scaff_15918_1-p229672	C02	42160248	4.09974	4.362	Q	E1
76	RCC	Bn-scaff_15918_1-p230606	C02	42165293	5.34358	5.799	Q	E3
77	RCC	Bn-scaff_15918_1-p230606	C02	42165293	5.46305	6.016	Q	BLUP
78	RCC	Bn-scaff_15918_1-p230606	C02	42165293	5.12285	5.704	Q	E2
79	RCC	Bn-scaff_15918_1-p230606	C02	42165293	4.20543	4.517	Q	E1
80	RCC	Bn-scaff_15918_1-p318193	C02	42242763	5.34693	5.842	Q	E3
81	RCC	Bn-scaff_15918_1-p318193	C02	42242763	5.68899	6.332	Q	BLUP
82	RCC	Bn-scaff_15918_1-p318193	C02	42242763	5.36546	6.045	Q	E2
83	RCC	Bn-scaff_15918_1-p318193	C02	42242763	4.57825	5	Q	E1
84	RCC	Bn-scaff_15918_1-p318465	C02	42243137	4.62928	5.063	Q	E1
85	RCC	Bn-scaff_15918_1-p318465	C02	42243137	5.2304	5.716	Q	E3
86	RCC	Bn-scaff_15918_1-p318465	C02	42243137	5.63528	6.274	Q	BLUP
87	RCC	Bn-scaff_15918_1-p318465	C02	42243137	5.30439	5.977	Q	E2
88	RCC	Bn-scaff_17623_1-p966804	C02	42531567	4.07546	3.514	Q	E3
89	RCC	Bn-scaff_17623_1-p715915	C02	42720789	4.01538	3.456	Q	E3
90	RCC	Bn-scaff_17177_1-p365264	C02	44856206	4.98172	5.387	Q	E3
91	RCC	Bn-scaff_26086_1-p11779	C02	44930131	6.69223	7.571	Q	E3
92	RCC	Bn-scaff_26086_1-p11779	C02	44930131	5.41263	6.06	Q	BLUP
93	RCC	Bn-scaff_26086_1-p11779	C02	44930131	4.39415	4.835	Q	E1
94	RCC	Bn-scaff_18602_1-p258193	C03	51650211	4.54633	4.733	Q	E3
95	RCC	Bn-scaff_18602_1-p261834	C03	51658905	4.19639	4.247	Q	E3
96	RCC	Bn-scaff_18602_1-p262920	C03	51660092	4.08204	3.52	Q	E3
97	RCC	Bn-scaff_26846_1-p29592	C03	52626832	4.01171	4.135	Q	E3
98	RCC	Bn-scaff_26846_1-p29865	C03	52627206	4.18162	4.358	Q	E3
99	RCC	Bn-scaff_26846_1-p38699	C03	52632208	4.57553	5.176	Q	E3
100	RCC	Bn-scaff_26846_1-p40355	C03	52633866	4.39256	4.556	Q	E3
101	RCC	Bn-scaff_21386_1-p17474	C03	52791503	4.08142	4.246	Q	E3
102	RCC	Bn-scaff_24457_1-p5483	C03	52817285	4.19686	4.296	Q	E3
103	RCC	Bn-scaff_24457_1-p3651	C03	52819555	4.32898	4.506	Q	E3
104	RCC	Bn-scaff_24457_1-p839	C03	52824012	4.04869	4.181	Q	E3
105	RCC	Bn-scaff_24457_1-p273	C03	52826667	4.08142	4.246	Q	E3
106	RCC	Bn-scaff_18669_1-p41890	C03	52868048	4.10079	4.205	Q	E3
107	RCC	Bn-scaff_26642_1-p13417	C03	52894910	4.11251	4.295	Q	E3
108	RCC	Bn-scaff_26642_1-p20224	C03	52900993	4.08142	4.246	Q	E3
109	RCC	Bn-scaff_26642_1-p21201	C03	52901853	4.08142	4.246	Q	E3
110	RCC	Bn-scaff_26642_1-p50926	C03	52936631	4.25609	4.442	Q	E3
111	RCC	Bn-scaff_26642_1-p52834	C03	52938534	4.79994	4.217	Q	E3
112	RCC	Bn-scaff_26642_1-p52834	C03	52938534	4.1651	3.636	Q	BLUP
113	RCC	Bn-scaff_26642_1-p52929	C03	52938727	4.34298	4.388	Q	E3
114	RCC	Bn-scaff_26642_1-p53677	C03	52940215	4.07816	4.004	Q	E3
115	RCC	Bn-scaff_26642_1-p55413	C03	52941749	4.03018	4.124	Q	E3
116	RCC	Bn-scaff_26642_1-p55725	C03	52942163	4.27501	4.417	Q	E3
117	RCC	Bn-scaff_26642_1-p104440	C03	52996219	4.04869	4.181	Q	E3
118	RCC	Bn-scaff_26642_1-p109941	C03	52999679	4.09507	4.311	Q	E3
119	RCC	Bn-scaff_26642_1-p111647	C03	53008139	4.04869	4.181	Q	E3
120	RCC	Bn-scaff_18206_1-p538193	C03	53109473	4.08142	4.246	Q	E3
121	RCC	Bn-scaff_17042_1-p2982	C03	53118554	4.08479	4.139	Q	E3
122	RCC	Bn-scaff_17042_1-p15502	C03	53136448	4.23338	4.215	Q	E3
123	RCC	Bn-scaff_17042_1-p26960	C03	53138109	4.15635	4.238	Q	E3
124	RCC	Bn-scaff_17042_1-p52695	C03	53162522	4.08142	4.246	Q	E3
125	RCC	Bn-scaff_17042_1-p511184	C03	53628383	4.4576	4.57	Q	BLUP
126	RCC	Bn-scaff_17042_1-p511184	C03	53628383	4.88512	5.002	Q	E3
127	RCC	Bn-scaff_17042_1-p516850	C03	53639315	5.10055	5.352	Q	E3
128	RCC	Bn-scaff_17042_1-p516850	C03	53639315	4.21203	4.369	Q	BLUP
129	RCC	Bn-scaff_17042_1-p517224	C03	53639589	4.22437	3.754	Q	E2
130	RCC	Bn-scaff_17042_1-p517224	C03	53639589	5.02535	4.436	Q	E3
131	RCC	Bn-scaff_17042_1-p517224	C03	53639589	4.81333	4.271	Q	BLUP
132	RCC	Bn-scaff_17042_1-p642311	C03	53750907	4.55284	4.49	Q	E3
133	RCC	Bn-scaff_17042_1-p642311	C03	53750907	4.48097	4.455	Q	BLUP
134	RCC	Bn-scaff_17457_1-p505494	C03	53910215	4.82501	4.985	Q	E3
135	RCC	Bn-scaff_17457_1-p82664	C03	54463423	4.32562	3.757	Q	E3
136	RCC	Bn-scaff_16888_1-p1786111	C04	45922939	4.40607	5.278	Q	E2
137	RCC	Bn-scaff_16888_1-p1786111	C04	45922939	5.1042	6.086	Q	E3
138	RCC	Bn-scaff_16888_1-p1786111	C04	45922939	4.57748	5.436	Q	BLUP
139	RCC	Bn-scaff_16888_1-p1786468	C04	45923396	5.30824	5.885	Q	E3
140	RCC	Bn-scaff_16888_1-p1786468	C04	45923396	4.5257	4.976	Q	BLUP
141	RCC	Bn-scaff_16888_1-p1786468	C04	45923396	4.41251	4.902	Q	E2
142	RCC	Bn-scaff_16888_1-p1786468	C04	45923396	4.07831	4.75	Q+K	E3
143	RCC	Bn-scaff_16888_1-p1786897	C04	45923726	5.96896	6.67	Q	E3
144	RCC	Bn-scaff_16888_1-p1786897	C04	45923726	5.01589	5.56	Q	BLUP
145	RCC	Bn-scaff_16888_1-p1786897	C04	45923726	4.59796	5.111	Q	E2
146	RCC	Bn-scaff_16888_1-p1786897	C04	45923726	4.76999	5.496	Q+K	E3
147	RCC	Bn-scaff_16888_1-p1790902	C04	45927052	5.36942	6.235	Q	E3
148	RCC	Bn-scaff_16888_1-p1790902	C04	45927052	4.69338	5.424	Q	BLUP
149	RCC	Bn-scaff_16888_1-p1790902	C04	45927052	4.52349	5.272	Q	E2
150	RCC	Bn-scaff_16888_1-p1805449	C04	45942077	4.3186	4.865	Q	E3
151	RCC	Bn-scaff_16888_1-p1816216	C04	45949946	4.54241	5.654	Q	E3
152	RCC	Bn-scaff_17291_1-p239559	C07	33143985	4.06397	4.95	Q	BLUP
153	RCC	Bn-scaff_16069_1-p3352379	C07	39760500	4.06691	4.256	Q	BLUP
154	RCC	Bn-scaff_16069_1-p3375579	C07	39782757	4.02109	4.436	Q	E2
155	RCC	Bn-scaff_16069_1-p3375579	C07	39782757	4.1275	4.499	Q	BLUP
156	RCC	Bn-scaff_16110_1-p685258	C07	44204542	4.23021	4.791	Q	E3
157	RCC	Bn-scaff_16445_1-p2635783	C08	34269830	4.03444	4.094	Q	E3
158	RCC	Bn-scaff_19783_1-p327125	C09	2814699	4.10994	3.547	Q	E3
159	RCC	Bn-scaff_19783_1-p327775	C09	2815426	4.10728	4.063	Q	E3
160	RCC	Bn-scaff_19783_1-p327775	C09	2815426	4.18741	4.19	Q	BLUP
161	RCC	Bn-scaff_19783_1-p327775	C09	2815426	4.1692	4.231	Q	E2
162	RCC	Bn-scaff_17190_1-p9206	C09	3592360	4.9751	5.369	Q	E3
163	RCC	Bn-scaff_17190_1-p9206	C09	3592360	5.50306	6.043	Q	BLUP
164	RCC	Bn-scaff_17190_1-p9206	C09	3592360	5.18867	5.745	Q	E2
165	RCC	Bn-scaff_17190_1-p9206	C09	3592360	4.7196	5.103	Q	E1
166	SCC	Bn-A05-p4569670	A05	4422400	4.71265	4.327	Q	E3
167	SCC	Bn-A05-p4569670	A05	4422400	4.10541	3.842	Q+K	E3
168	SCC	Bn-A09-p23928124	A09	22308543	4.35052	3.957	Q	E1
169	SCC	Bn-A09-p23928124	A09	22308543	4.21096	3.957	Q+K	E1
170	SCC	Bn-scaff_18322_1-p2327100	C03	6887429	4.01165	3.614	Q	E3
171	SCC	Bn-scaff_18322_1-p2327100	C03	6887429	4.25348	3.86	Q	BLUP
172	SCC	Bn-scaff_18322_1-p2327100	C03	6887429	4.48212	4.093	Q	E2
173	SCC	Bn-scaff_18322_1-p2327100	C03	6887429	4.14134	3.883	Q+K	E2
174	SCC	Bn-scaff_23186_1-p341128	C05	41119376	4.37672	4.966	Q	E1
175	SCC	Bn-scaff_23186_1-p341128	C05	41119376	4.32486	4.966	Q+K	E1
176	SCC	Bn-scaff_23186_1-p340708	C05	41119696	4.28672	5.027	Q	E1
177	SCC	Bn-scaff_23186_1-p340708	C05	41119696	4.2197	5.027	Q+K	E1
178	SCC	Bn-scaff_23186_1-p340266	C05	41120129	4.39495	4.004	Q	BLUP
179	SCC	Bn-scaff_23186_1-p340266	C05	41120129	4.88343	4.498	Q	E1
180	SCC	Bn-scaff_23186_1-p340266	C05	41120129	4.70266	4.498	Q+K	E1
181	SCC	Bn-scaff_23186_1-p340266	C05	41120129	4.32109	4.079	Q+K	BLUP
