# Supplementary material for: Genome-Wide Association Study of Cadmium Accumulation at the Seedling Stage in Rapeseed (Brassica napus L.)
Source: Front Plant Sci. 2018 Apr 19;9:375. doi: 10.3389/fpls.2018.00375 (PMC5917214; doi:10.3389/fpls.2018.00375)
Supplement: Supplementary file 4 [file Table_4.XLS]

## Sheet: Sheet1
Supplementary Table S4. Top ten low and high value of the genetic variation for Cd accumulation in root (A), shoot (B) and root/shoot translocation (C).
Line	SCC-E1	Line	SCC-E2	Line	SCC-E3	Line	SCC-Avg	Line	RCC-E1	Line	RCC-E2	Line	RCC-E3	Line	RCC-Avg	Line	CT-E1	Line	CT-E2	Line	CT-E3	Line	CT-Avg
L62	117.904	L62	122.391	L27	179.851	L62	134.262	L28	848.95	L28	712.493	L28	767.528	L28	776.324	L68	0.198163	L45	0.1984	L26	0.20645	L27	0.233809
L68	116.559	L68	123.713	L62	162.493	L68	141.395	L87	881.34	L77	755.875	L87	1037.02	L87	877.215	L83	0.222633	L68	0.160548	L27	0.157261	L68	0.220081
L87	106.196	L87	108.999	L87	152.935	L87	122.71	L115	961.896	L87	713.288	L98	987.832	L106	980.169	L88	0.218822	L149	0.184092	L56	0.209358	L83	0.216899
L88	123.124	L89	134.725	L88	142.184	L88	137.408	L146	985.452	L221	642.795	L106	885.162	L115	904.537	L131	0.20318	L169	0.204122	L94	0.199992	L131	0.2188
L175	125.659	L180	141.259	L182	155.333	L182	141.652	L180	728.567	L278	763.851	L115	821.257	L126	1012.4	L134	0.221781	L181	0.184931	L131	0.14338	L149	0.203558
L182	122.724	L208	137.511	L204	180.399	L265	158.631	L221	890.821	L297	783.462	L126	963.334	L180	888.407	L149	0.20954	L268	0.1896	L149	0.217041	L181	0.241792
L265	122.269	L214	138.087	L212	175.612	L364	153.882	L297	992.131	L344	796.858	L130	965.833	L221	874.007	L182	0.212788	L353	0.184689	L415	0.191177	L182	0.223078
L434	122.524	L242	132.117	L335	179.291	L434	155.992	L364	963.879	L346	830.06	L180	1016.35	L295	985.352	L298	0.210959	L485	0.184628	L417	0.201794	L256	0.247524
L472	121.8	L266	135.692	L499	174.085	L472	153.395	L381	972.184	L360	825.053	L295	956.632	L297	1025.67	L482	0.191453	L509	0.203181	L421	0.152102	L485	0.240358
L509	131.871	L506	130.257	L509	174.385	L509	155.62	L496	956.647	L474	831.521	L505	1045.25	L474	993.375	L509	0.191711	L518	0.202324	L507	0.173714	L509	0.216469
L40	305.967	L36	463.114	L33	389.642	L36	372.851	L7	2616.34	L83	3085.83	L83	3631.75	L83	3203.53	L44	0.521618	L12	0.588197	L44	0.578891	L44	0.544925
L97	319.44	L97	383.757	L36	396.882	L40	335.487	L15	2677.57	L171	2883.6	L149	3847.2	L149	2987.18	L115	0.533861	L17	0.593394	L98	0.56851	L100	0.529641
L127	297.027	L223	342.222	L40	386.451	L44	326.563	L67	2572.65	L172	3022.38	L256	3220.59	L172	2732.37	L126	0.555956	L97	0.589914	L100	0.56388	L115	0.577103
L223	322.432	L293	338.657	L44	384.249	L97	347.087	L83	2893.02	L191	2907.16	L388	2906.94	L256	3029.76	L195	0.534002	L130	0.667678	L106	0.615398	L126	0.555723
L293	312.211	L307	343.911	L120	395.394	L223	331.128	L256	3015.32	L273	2945.61	L412	2976.03	L412	2762.88	L267	0.536877	L132	0.612595	L115	0.646524	L130	0.528902
L315	303.403	L362	361.751	L279	378.288	L279	335.275	L268	2580.37	L412	3022.87	L482	2959.17	L441	2765.52	L275	0.57489	L166	0.615298	L126	0.581232	L146	0.552672
L362	301.123	L397	395.448	L362	377.245	L293	339.911	L323	2639.99	L441	3102.64	L495	3386.19	L482	3108.47	L378	0.516866	L248	0.660949	L146	0.585427	L378	0.5465
L397	316.866	L424	346.259	L397	388.865	L362	346.706	L482	3047.02	L482	3319.21	L515	3519.48	L485	3109.32	L462	0.533258	L378	0.62176	L387	0.553413	L387	0.535205
L448	315.727	L439	341.926	L462	373.434	L397	367.06	L485	3033.48	L485	3404.59	L517	2915.78	L495	3031.12	L476	0.52893	L397	0.664526	L397	0.559546	L397	0.572042
L525	337.387	L525	373.836	L525	382.422	L525	364.549	L517	2673.7	L495	3260.4	L530	3124.33	L517	2813.48	L503	0.558938	L445	0.653931	L462	0.551288	L462	0.538492
Trait: RCC, root Cd concentration; SCC, shoot Cd concentration; CT, Cd translocation coefficient.
