# Supplementary material for: Genome-Wide Association Study of Cadmium Accumulation at the Seedling Stage in Rapeseed (Brassica napus L.)
Source: Front Plant Sci. 2018 Apr 19;9:375. doi: 10.3389/fpls.2018.00375 (PMC5917214; doi:10.3389/fpls.2018.00375)
Supplement: Supplementary file 5 [file Data_Sheet_1.XLS]

## Sheet: Sheet1
Data S1. Cd accumulation original phenotypic data of the 419 inbred lines across three environments.
REP	LINE	Inbred lines	SCC1	RCC1	SDW1	RDW1	CT1	SCC2	RCC2	SDW2	RDW2	CT2	SCC3	RCC3	SDW3	RDW3	CT3
1	L1	Ganyou5	213.66	1635.06	0.3902	0.0763	0.400576	254.126	1813.18	0.3355	0.0763	0.381294	233.723	1563.37	0.443	0.0767	0.463366
2	L1	Ganyou5	177.238	1764.55	0.6389	0.1542	0.293871	264.877	1863.24	0.5493	0.1542	0.336169	258.37	1499.84	0.5523	0.1011	0.48482
3	L1	Ganyou5	207.387	1892.56	0.6408	0.1275	0.355146	259.132	1646.76	0.551	0.1275	0.404775	261.075	1705.29	0.5513	0.0966	0.466306
4	L1	Ganyou5	205.783	1883.92	0.6093	0.119	0.35868	249.595	1610.72	0.5239	0.119	0.405543	259.056	1697.5	0.5768	0.0931	0.485992
5	L1	Ganyou5	193.073	1644.2	0.5313	0.111	0.359821	245.828	1749.73	0.4568	0.111	0.366359	243.056	1481.5	0.4741	0.0789	0.49643
1	L2	Nonglin42	280.769	1702.78	0.1839	0.0248	0.550098	288.983	1775.5	0.1282	0.02	0.510595	260.727	2399.52	0.4533	0.0609	0.447141
2	L2	Nonglin42	205.185	2019.91	0.3412	0.052	0.399951	306.49	1879.94	0.2378	0.0421	0.479405	277.561	2487.81	0.4392	0.0613	0.444247
3	L2	Nonglin42	280.539	2602.52	0.3438	0.0493	0.429133	298.919	2107.1	0.2397	0.0399	0.460114	281.222	2776.47	0.414	0.0621	0.403075
4	L2	Nonglin42	238.743	2459.08	0.385	0.0668	0.358792	340.407	2064.79	0.2684	0.0541	0.449919	278.17	2659.6	0.7608	0.1148	0.409382
5	L2	Nonglin42	245.586	2084.39	0.5249	0.0849	0.421443	326.222	1975.26	0.3659	0.0687	0.467977	268.17	2449.6	0.6091	0.0898	0.426129
1	L3	Kelina	242.704	1881.62	0.316	0.0544	0.42833	293.005	2170.92	0.2946	0.0451	0.468547	324.446	1853.48	0.4598	0.0742	0.52032
2	L3	Kelina	282.862	2298.85	0.2427	0.0401	0.42684	335.453	2077.92	0.2263	0.0332	0.523899	327.121	1837.2	0.4785	0.0733	0.537535
3	L3	Kelina	236.884	1896.87	0.3064	0.0573	0.4004	331.024	2030.96	0.2857	0.0475	0.495036	335.827	1891.27	0.4079	0.0682	0.515038
4	L3	Kelina	283.351	2135.79	0.2783	0.0342	0.519133	359.71	2079.33	0.2595	0.0283	0.613344	309.131	1940.65	0.4764	0.0672	0.530356
5	L3	Kelina	281.616	1944.1	0.33	0.0612	0.438545	368.381	2163.07	0.3077	0.0507	0.508258	349.131	1780.65	0.5125	0.0864	0.537685
1	L4	Huaiyou6-1	233.257	1773.23	0.1113	0.0325	0.310576	155.858	2044.76	0.0828	0.0312	0.16825	282.851	2041.78	0.4973	0.0927	0.426332
2	L4	Huaiyou6-1	188.192	2090.53	0.6106	0.1213	0.31184	216.63	1729.13	0.4547	0.1164	0.328588	232.6	2347.95	0.5591	0.1005	0.355303
3	L4	Huaiyou6-1	135.876	2233.84	0.8223	0.176	0.221299	230.117	1975.23	0.6124	0.1689	0.296969	233.502	2447.56	0.6647	0.1267	0.333557
4	L4	Huaiyou6-1	188.504	1876.39	0.4271	0.0853	0.334669	154.624	1740.75	0.318	0.0818	0.25668	235.651	2365.1	0.4325	0.0808	0.347824
5	L4	Huaiyou6-1	199.713	1900.35	0.5242	0.1034	0.347592	268.406	1494.83	0.3904	0.0992	0.414054	263.651	2193.1	0.473	0.0847	0.401682
1	L6	28887	287.64	1884.58	0.104	0.0156	0.504342	261.914	2001.19	0.0776	0.0174	0.368564	312.882	2386.37	0.6661	0.134	0.39458
2	L6	28887	218.366	2214.11	0.5517	0.1074	0.336264	285.487	1948.9	0.4121	0.1199	0.334875	300.671	2393.33	0.7065	0.1307	0.404439
3	L6	28887	226.163	2523.91	0.1373	0.0229	0.349492	279.845	1971.11	0.1025	0.0255	0.363332	312.254	2552.02	0.6299	0.1107	0.410455
4	L6	28887	203.112	2634.49	0.2882	0.048	0.316428	273.346	2058.59	0.2153	0.0536	0.347838	305.603	2540.9	0.4967	0.0848	0.41331
5	L6	28887	236.669	2200.58	0.1831	0.0328	0.375144	307.32	1999.68	0.1367	0.0366	0.364679	311.603	2346.9	0.3612	0.0461	0.509872
1	L7	Qianyou4	227.491	2409.64	0.5585	0.098	0.34982	198.648	2256.03	0.454	0.0793	0.335153	212.517	2642.02	0.6186	0.1022	0.327448
2	L7	Qianyou4	112.158	2626.72	0.7984	0.1572	0.178214	172.385	2273.77	0.649	0.1273	0.278768	215.9	2583.61	0.6054	0.1044	0.32641
3	L7	Qianyou4	199.953	2674.47	0.6666	0.1489	0.25077	163.083	2379.61	0.5419	0.1206	0.235442	213.102	2623.7	0.845	0.1558	0.305805
4	L7	Qianyou4	125.864	2754.52	0.5111	0.0985	0.191656	182.88	2155.36	0.4155	0.0797	0.306684	202.84	2705.44	0.8823	0.1474	0.309764
5	L7	Qianyou4			0.5497	0.1039	#DIV/0!	147.911	2272.65	0.4468	0.0841	0.25693	224.84	2527.44	0.6722	0.1207	0.331296
1	L9	Enyou73-1-2	314.737	1950.14	0.4671	0.0954	0.441406	248.386	1948.35	0.3537	0.0868	0.341884	331.66	2062.47	0.4922	0.0925	0.461111
2	L9	Enyou73-1-2	187.54	1758.72	0.3367	0.0565	0.388554	252.625	1810.8	0.2549	0.0514	0.408931	330.09	2020.71	0.6279	0.115	0.471434
3	L9	Enyou73-1-2	294.212	2267.32	0.5705	0.1383	0.348653	243.862	1611.8	0.432	0.1258	0.341915	328.347	2274.71	0.7278	0.1418	0.425576
4	L9	Enyou73-1-2	215.593	1716.84	0.2521	0.0457	0.409237	244.667	1700.19	0.1909	0.0415	0.398303	338.033	2227.29	0.4959	0.0985	0.433132
5	L9	Enyou73-1-2	245.4	1802.28			#DIV/0!	243.689	1543.85	0.2749	0.0633	0.406702	322.033	2011.29	0.5872	0.1296	0.42044
1	L10	Niuerduo	198.78	1685.7	0.1835	0.0484	0.308952	212.673	2546.84	0.1754	0.0348	0.296212	245.51	1763.29	0.5958	0.1171	0.414662
2	L10	Niuerduo	149.034	1883.31	0.4022	0.0813	0.281344	240.823	1986.99	0.3844	0.0584	0.443753	253.274	1795	0.4898	0.1	0.408671
3	L10	Niuerduo	238.551	2152.37	0.4943	0.1086	0.33531	239.045	2016.24	0.4724	0.0781	0.417632	253.915	2106.04	0.6142	0.1356	0.353211
4	L10	Niuerduo	226.15	1911.79	0.5505	0.1325	0.32952	249.441	1948.9	0.5262	0.0953	0.414074	255.899	1993.11	0.4858	0.0916	0.40509
5	L10	Niuerduo	198.094	1777.46	0.4932	0.0988	0.357466	286.617	2021	0.4714	0.071	0.484961	245.899	1783.11	0.4915	0.1043	0.393887
1	L11	880101	231.515	1993.4	0.413	0.1017	0.320487	154.243	1255.69	0.3385	0.112	0.270736	226.06	1539.69	0.5972	0.153	0.364306
2	L11	880101	141.463	2166.23	0.3076	0.0585	0.255607	190.117	1218.17	0.2521	0.0644	0.379246	210.735	1542.02	0.5825	0.1172	0.404487
3	L11	880101	192.086	1725.92	0.3151	0.0589	0.373197	150.844	1149.04	0.2582	0.0648	0.343439	200.898	1573.07	0.4962	0.1143	0.356672
4	L11	880101	149.654	1757.91	0.2822	0.0419	0.364421	234.943	1363.33	0.2313	0.0461	0.463705	201.564	1640.59	0.3565	0.0695	0.386583
5	L11	880101	190.389	1775.79	0.2573	0.0491	0.359727	228.692	1142.42	0.2109	0.054	0.438776	223.564	1462.59	0.4199	0.0979	0.395991
1	L12	SWU40	193.968	850.095	0.2563	0.0613	0.48823	163.129	997.145	0.2602	0.0464	0.478463	230.498	1097.85	0.3427	0.0587	0.550713
2	L12	SWU40	158.219	926.447	0.2889	0.0538	0.478371	189.789	868.551	0.2933	0.0407	0.611602	216.337	1174.44	0.3697	0.0571	0.543932
3	L12	SWU40	175.673	1474.32	0.5417	0.1131	0.363342	149.167	892.684	0.5501	0.0857	0.517513	223.523	1265.79	0.4485	0.0928	0.460463
4	L12	SWU40	164.284	1506.38	0.2094	0.0317	0.418741	218.809	973.393	0.2126	0.024	0.665693	241.452	1297.36	0.4926	0.0979	0.483591
5	L12	SWU40	155.956	1044.2	0.3227	0.0494	0.493837	199.046	933.419	0.3277	0.0374	0.651379	205.452	1061.36	0.4886	0.0925	0.505561
1	L13	SWU42	222.481	1935.11	0.497	0.0873	0.395599	180.487	1614.65	0.4792	0.0678	0.441356	241.86	1799.9	0.5366	0.1047	0.407822
2	L13	SWU42	198.932	1806.23	0.515	0.1396	0.288918	191.814	1767.32	0.4965	0.1084	0.332048	257.038	1970.08	0.4548	0.0924	0.391056
3	L13	SWU42	188.994	1881.14	0.2958	0.0789	0.273603	197.76	1804.19	0.2852	0.0613	0.337735	257.119	1924.57	0.48	0.0898	0.416607
4	L13	SWU42	159.944	1673.14	0.6146	0.1404	0.295013	191.874	1726.49	0.5926	0.1091	0.376425	265.005	2011.19	0.5019	0.106	0.384198
5	L13	SWU42	180.327	1690.17	0.1495	0.0289	0.355635					#DIV/0!	239.006	1785.19	0.3058	0.0436	0.484276
1	L14	SWU43	161.119	1525.24	0.532	0.1225	0.314486	187.371	1810.56	0.5637	0.1163	0.334045	214.111	1807.43	0.548	0.1167	0.357438
2	L14	SWU43	158.274	1462.37	0.3812	0.0691	0.373853	162.45	1555.67	0.4039	0.0656	0.391336	194.819	1866.69	0.4069	0.0779	0.352809
3	L14	SWU43	165.489	1569.85	0.366	0.07	0.35533	174.856	1696.01	0.3878	0.0665	0.375479	191.377	1789.75	0.5538	0.1115	0.346875
4	L14	SWU43	165.489	1406.44	0.4273	0.0837	0.375273	176.748	1545.04	0.4527	0.0795	0.394458	200.102	1921.29	0.4865	0.108	0.319337
5	L14	SWU43					#DIV/0!	147.856	1308.17			#DIV/0!	200.102	1721.29	0.5079	0.1416	0.294272
1	L15	SWU44	157.711	2368.23	0.3876	0.0766	0.25204	183.295	2478.49	0.289	0.0689	0.236758	206.535	2687.44	0.4975	0.0937	0.289796
2	L15	SWU44	186.74	2418.67	0.5897	0.1179	0.278588	154.63	2690.8	0.4397	0.1061	0.192344	207.668	2746.38	0.6533	0.1222	0.287876
3	L15	SWU44	186.036	3040.81	0.454	0.0842	0.248051	211.511	2575.68	0.3385	0.0757	0.268579	202.492	2955.4	0.4988	0.1033	0.248595
4	L15	SWU44	201.379	2962.04	0.7418	0.1456	0.257265	137.051	2721.82	0.5531	0.131	0.175323	188.565	2879.41	0.6456	0.1272	0.249463
5	L15	SWU44	202.28	2598.1	0.6054	0.1273	0.270213	156.366	2599.41	0.4514	0.1145	0.191691	222.565	2713.41	0.4876	0.0967	0.292586
1	L17	SWU46	250.373	1320.34	0.3588	0.0695	0.494687	214.056	1198.46	0.3229	0.0432	0.571739	287.54	1901.16	0.4736	0.1145	0.384836
2	L17	SWU46	190.73	1265.03	0.7468	0.1633	0.408109	253.075	1213.17	0.6721	0.1016	0.579825	283.108	1904.64	0.5145	0.1136	0.402344
3	L17	SWU46	264.345	1886.28	0.1224	0.0218	0.440354	288.289	1353.08	0.3478	0.0409	0.644356	270.476	2161.75	0.3734	0.062	0.429725
4	L17	SWU46	213.194	1768.95			#DIV/0!	205.248	1185.6			#DIV/0!	276.375	2085.18	0.6414	0.1293	0.396676
5	L17	SWU46	233.771	1467.15			#DIV/0!	273.174	1396.39			#DIV/0!	284.375	1893.18	0.5216	0.0968	0.447329
1	L18	SWU47	225.678	931.312	0.4054	0.1169	0.456626	276.096	928.019	0.4581	0.1021	0.57171	305.086	1058.57	0.4005	0.1008	0.533823
2	L18	SWU47	208.868	1282.26	0.2856	0.0632	0.423995	280.38	1005.13	0.3227	0.0552	0.619878	302.743	1075.32	0.2589	0.0611	0.543996
3	L18	SWU47	249.296	1164.08	0.2007	0.0405	0.51486	229.202	1091.24	0.2268	0.0353	0.574374	290.352	1207.67	0.3215	0.0834	0.481008
4	L18	SWU47	231.238	1489.78			#DIV/0!	300.839	1195.71	0.3127	0.0745	0.513628	286.394	1200.85	0.3456	0.0803	0.506523
5	L18	SWU47	241.323	1100.33			#DIV/0!	289.227	1068.04	0.3711	0.0948	0.514579	312.394	1026.85	0.4814	0.1141	0.562086
1	L19	SWU48	227.655	1380.36	0.6184	0.1424	0.417323	181.552	1244.64	0.5195	0.102	0.42625	205.499	1610.74	0.657	0.1403	0.373996
2	L19	SWU48	176.693	1729.76	0.4222	0.1049	0.291346	187.144	1496.19	0.3547	0.0752	0.371058	217.827	1804.36	0.5131	0.1161	0.34791
3	L19	SWU48	230.207	1902.14	0.1999	0.046	0.344663	133.023	1611.81	0.1679	0.0329	0.296358	198.894	1869.48	0.4311	0.0899	0.337826
4	L19	SWU48	162.825	2039.43	0.4742	0.1297	0.225946	223.36	1309.53	0.3983	0.0929	0.422393	194.407	1848.53	0.5419	0.1355	0.29607
5	L19	SWU48	215.212	1655.41	0.5424	0.1344	0.344117	165.878	1641.19	0.4556	0.0963	0.323491	220.407	1674.53	0.5215	0.1301	0.345381
1	L20	SWU52	231.947	2087.37	0.3392	0.0742	0.336859	249.159	1737.75	0.2427	0.0578	0.3758	309.674	2066.29	0.5709	0.1201	0.416028
2	L20	SWU52			0.2909	0.0596	#DIV/0!	216.236	1746.34	0.2082	0.0464	0.357161	312.401	2131.75	0.3961	0.1109	0.343581
3	L20	SWU52	230.193	2281.46	0.3791	0.0747	0.338646	179.883	1561.77	0.2713	0.0582	0.349344	307.332	2258.42	0.5192	0.0577	0.550463
4	L20	SWU52	235.039	2279.17	0.2118	0.0256	0.460392	258.788	1780.59	0.1515	0.0199	0.525273	313.803	2256.15	0.4688	0.0721	0.474888
5	L20	SWU52	229.047	2069.05	0.2365	0.0373	0.412422	185.802	1494.39	0.1692	0.029	0.42043	305.803	2048.15	0.3622	0.0605	0.471979
1	L21	SWU53	154.713	1543.73	0.2259	0.0429	0.345436	216.602	1520.55	0.286	0.0573	0.415549	247.914	1258.01	0.2532	0.0424	0.540618
2	L21	SWU53	133.095	1849.77	0.0954	0.0158	0.302866	182.16	1361.59	0.1208	0.0211	0.433727	232.062	1279.66	0.241	0.0605	0.419411
3	L21	SWU53	224.046	1346.95	0.1847	0.0295	0.510148	177.358	1056.84	0.2338	0.0394	0.498958	255.19	1280.61	0.3635	0.0625	0.536816
4	L21	SWU53	206.618	1741.01	0.1782	0.0236	0.472606	215.314	1553.6	0.2256	0.0315	0.498136	245.055	1372.76	0.2532	0.0503	0.473296
5	L21	SWU53	179.618	1464.29	0.1033	0.0163	0.437376	170.358	1278.65	0.1308	0.0217	0.445395	245.055	1172.76	0.3131	0.0696	0.484537
1	L22	SWU56	220.972	1491.4	0.3936	0.101	0.366046	231.407	1485.15	0.2978	0.0767	0.376936	237.596	1269.65	0.4399	0.0887	0.48135
2	L22	SWU56	213.571	1399.25	0.4264	0.0989	0.396887	254.952	1255.72	0.3227	0.0751	0.465931	237.122	1183.86	0.4612	0.1096	0.457362
3	L22	SWU56	204.779	1165.92	0.2618	0.0587	0.439253	260.463	1134.31	0.1981	0.0446	0.50493	257.465	1284.58	0.3848	0.0916	0.457103
4	L22	SWU56	172.907	1210.15	0.5756	0.1496	0.354734	204.928	1517.02	0.4356	0.1137	0.341036	228.061	1330.03	0.5064	0.1245	0.410882
5	L22	SWU56	219.975	1207.56	0.2722	0.0664	0.427512	244.58	1340.27	0.206	0.0504	0.427222	260.061	1162.03	0.3807	0.0985	0.463801
1	L23	SWU59	284.333	1385.04	0.3736	0.0901	0.45982	284.289	987.62	0.3437	0.089	0.526432	269.364	1574.08	0.3084	0.0624	0.458215
2	L23	SWU59	246.055	1413.74	0.528	0.1146	0.445025	248.833	863.306	0.4858	0.1132	0.552964	262.498	1617.08	0.4618	0.086	0.465716
3	L23	SWU59	227.854	1910.66	0.3071	0.0533	0.40727	202.746	1083.02	0.2825	0.0526	0.501352	255.718	1730.81	0.364	0.0626	0.462103
4	L23	SWU59	199.337	1903.47	0.1881	0.0399	0.33052	279.491	756.892	0.173	0.0394	0.618521	259.526	1737.66	0.3458	0.0654	0.441249
5	L23	SWU59	242.824	1532.83	0.1692	0.0289	0.481186	197.227	808.263	0.1556	0.0285	0.571226	265.526	1543.66	0.2504	0.0485	0.47036
1	L24	SWU65	190.579	1628.16	0.4736	0.1105	0.334079	214.639	1497.06	0.4194	0.0825	0.421583	257.395	1256.38	0.4381	0.0975	0.479316
2	L24	SWU65	186.888	1588.04	0.306	0.0558	0.392233	219.517	1573.06	0.2709	0.0416	0.476094	256.503	1420.21	0.4308	0.0896	0.464777
3	L24	SWU65	218.654	1926.31	0.3832	0.0892	0.32779	197.735	1409.15	0.3393	0.0666	0.416871	266.519	1564.84	0.4323	0.1058	0.41035
4	L24	SWU65	208.381	1629.71	0.1942	0.0541	0.314593	249.524	1528.31	0.1719	0.0404	0.409924	257.139	1510.81	0.3851	0.0957	0.406489
5	L24	SWU65	204.033	1550.31	0.3542	0.0722	0.392336	228.974	1352.72	0.3136	0.0539	0.496181	263.139	1316.81	0.4169	0.082	0.503961
1	L25	SWU82	217.022	1237.34	0.3459	0.0622	0.493768	182.783	1455.99	0.2436	0.0761	0.286659	282.353	1524.84	0.4138	0.051	0.600386
2	L25	SWU82	166.983	1906.73	0.2322	0.0437	0.317562	179.15	1527.63	0.1635	0.0535	0.263836	280.81	1882.96	0.3852	0.0674	0.460134
3	L25	SWU82	205.393	1671.24	0.225	0.0465	0.372911	154.491	1457.07	0.1585	0.0569	0.228009	272.503	1837.74	0.4133	0.0763	0.445433
4	L25	SWU82	153.736	1996.99	0.3178	0.0606	0.287608	226.354	1188	0.2238	0.0741	0.365264	268.555	1838.51	0.546	0.0952	0.455861
5	L25	SWU82	194.196	1594.89	0.2536	0.0434	0.415714	186.324	1635.57	0.1786	0.0531	0.277021	288.555	1658.51	0.4596	0.0722	0.52551
1	L26	SWU83	183.788	2099.97	0.2704	0.0532	0.30788	251.368	1784.4	0.2309	0.0409	0.442983	270.148	1958.3	0.5601	0.2642	0.226277
2	L26	SWU83	153.675	1782.7	0.2433	0.0459	0.313627	240.312	1746.73	0.2078	0.0353	0.447477	256.936	2059.62	0.4736	0.2068	0.222209
3	L26	SWU83	247.044	2487.33	0.3348	0.0599	0.35697	286.497	1652.09	0.2859	0.0461	0.518183	266.563	2235.27	0.4944	0.2648	0.182107
4	L26	SWU83	226.268	2019.75	0.3607	0.0554	0.421763	209.316	1925.7	0.308	0.0426	0.440052	265.549	2185.4	0.6282	0.3285	0.188554
5	L26	SWU83	201.737	1971.92	0.4245	0.0783	0.356765	249.669	1729.8	0.3625	0.0602	0.464989	263.549	1983.4	0.4871	0.2389	0.213173
1	L27	SWU92	172.268	1764.22	0.1886	0.0389	0.321306	146.507	1637.24	0.1744	0.0511	0.233952	199.173	1926.33	0.3232	0.1367	0.196437
2	L27	SWU92	148.542	1886.11	0.1462	0.0222	0.341522	161.221	1701.83	0.1352	0.0291	0.305622	171.741	2059.42	0.2209	0.1198	0.133275
3	L27	SWU92			0.2315	0.0573	#DIV/0!	155.059	1666.33	0.2141	0.0753	0.209223	168.64	1970.93	0.3253	0.1525	0.154346
4	L27	SWU92	166.801	1921.96	0.096	0.0188	0.30708	136.105	1841.99	0.0887	0.0247	0.209702	192.851	2098.56	0.2632	0.1298	0.157073
5	L27	SWU92	144.313	1714.97	0.204	0.0418	0.291121	129.017	1923.41	0.1886	0.0549	0.187277	166.851	1872.56	0.4103	0.2152	0.145215
1	L28	SWU101	185.038	1061.75	0.1893	0.0533	0.38232	188.897	648.001	0.1883	0.0501	0.522815	203.33	719.427	0.2655	0.0558	0.573517
2	L28	SWU101	138.643	610.085	0.238	0.0607	0.471189	175.884	775.994	0.2368	0.057	0.484965	197.097	764.034	0.3031	0.0687	0.532305
3	L28	SWU101	192.637	1141.02	0.2546	0.076	0.361258	183.107	688.179	0.2533	0.0714	0.485578	185.541	819.123	0.2807	0.0593	0.517422
4	L28	SWU101	154.911	686.922	0.2342	0.0547	0.491237	172.37	737.799	0.233	0.0514	0.514339	189.323	861.528	0.3341	0.0707	0.509434
5	L28	SWU101	174.3	744.979	0.3	0.0684	0.506458			0.2985	0.0642	#DIV/0!	201.323	673.528	0.3009	0.0725	0.553685
1	L29	SWU106	185.75	1332.38	0.2661	0.0477	0.437483	240.676	1245.77	0.2572	0.0424	0.539579	263.75	1356.07	0.5303	0.1093	0.485504
2	L29	SWU106	198.978	1844.92	0.176	0.0313	0.37751	241.199	1259.85	0.1701	0.0278	0.539473	262.741	1591.74	0.3497	0.0649	0.470737
3	L29	SWU106	193.867	1461.3	0.1636	0.0295	0.423877	203.548	1412.57	0.1581	0.0262	0.465107	273.055	1458.82	0.418	0.0917	0.460396
4	L29	SWU106	232.275	1631.6	0.2065	0.0315	0.482736	262.441	1288.62	0.1996	0.028	0.592137	260.515	1562.88	0.3302	0.0612	0.473507
5	L29	SWU106	208.454	1444.13	0.2556	0.0482	0.433573	231.578	1523.12	0.247	0.0428	0.467358	272.515	1374.88	0.3216	0.0666	0.489047
1	L30	SWU108	166.191	1451.26	0.356	0.0863	0.320833	218.071	1924.14	0.2557	0.069	0.295772	194.613	2090.48	0.5478	0.1356	0.273302
2	L30	SWU108	159.125	2039.87	0.3576	0.0758	0.269013	212.159	1628.56	0.2568	0.0606	0.355692	193.379	2272.01	0.7087	0.1531	0.282636
3	L30	SWU108	165.451	1652.69	0.4669	0.1016	0.315094	208.137	1550.82	0.3353	0.0812	0.356582	205.327	2293.72	0.4787	0.1013	0.297269
4	L30	SWU108	178.23	1794.89	0.189	0.0448	0.295236	236.814	1882.98	0.1357	0.0358	0.322821	180.773	2301.73	0.373	0.0728	0.286936
5	L30	SWU108	185.614	1654.31	0.5373	0.0738	0.449604	202.839	1655.89	0.3859	0.059	0.444816	214.773	2135.73	0.6967	0.1236	0.361773
1	L31	Chuanyou20	236.394	2107.69	0.3641	0.0692	0.371119	217.757	1424.79	0.3371	0.0938	0.35453	203.402	2010.29	0.5321	0.1027	0.34393
2	L31	Chuanyou20	138.018	2299.87	0.3326	0.0745	0.211303	212.062	1662.41	0.3079	0.101	0.279994	214.313	1989.79	0.4808	0.0844	0.380256
3	L31	Chuanyou20	211.769	1784.58	0.4308	0.0927	0.355451	190.266	1696.54	0.3989	0.1257	0.262481	202.693	2127.11	0.442	0.0812	0.341542
4	L31	Chuanyou20	153.977	1810.95	0.3986	0.0823	0.291685	211.564	1760.14	0.369	0.1116	0.284399	218.803	2154.4	0.5844	0.1191	0.332595
5	L31	Chuanyou20	171.81	1865.48	0.442	0.094	0.302195	191.505	1987.94	0.4092	0.1275	0.236159	194.803	1930.4	0.6496	0.1204	0.352526
1	L32	Chuanyou18	279.353	1065.39	0.4158	0.1027	0.514939	236.396	1670.04	0.5096	0.1086	0.399119	304.231	1398.62	0.5321	0.1108	0.510912
2	L32	Chuanyou18	242.284	1805.1	0.2808	0.0612	0.381128	224.077	1277.22	0.3441	0.0647	0.482688	306.471	1570.37	0.4491	0.0809	0.520011
3	L32	Chuanyou18	283.339	1492.36	0.3506	0.0813	0.450174	218.726	1283.06	0.4297	0.086	0.459975	334.365	1600.46	0.5199	0.1017	0.516443
4	L32	Chuanyou18	273.897	1855.12			#DIV/0!	245.654	1458.84			#DIV/0!	306.022	1614.15	0.4795	0.086	0.51387
5	L32	Chuanyou18	279.42	1440.11			#DIV/0!	235.271	1265.54			#DIV/0!	324.022	1432.15	0.5482	0.0961	0.563439
1	L33	CY12NY-7	374.653	1911.69	0.3762	0.1182	0.384143	280.379	2438.88	0.2656	0.0902	0.252903	406.79	2019.5	0.3851	0.0838	0.4807
2	L33	CY12NY-7	258.725	2286.05	0.2185	0.0676	0.267834	271.479	2245.59	0.1543	0.0515	0.2659	383.963	2279.59	0.3401	0.0716	0.444465
3	L33	CY12NY-7	276.433	1967.33	0.2678	0.0681	0.355901	271.634	2466.04	0.1891	0.0519	0.286395	378.174	2124.92	0.293	0.0652	0.444376
4	L33	CY12NY-7	236.297	1931.1	0.2987	0.0852	0.300206	296.021	2077.19	0.2109	0.065	0.316189	376.642	2228.34	0.3194	0.0516	0.5113
5	L33	CY12NY-7	298.577	1922.28	0.2264	0.0632	0.357498	279.044	2087	0.1598	0.0482	0.307135	402.642	2054.34	0.3231	0.0877	0.419307
1	L34	CY12Q95406	310.931	1160.5	0.2246	0.062	0.492538	311.459	1281.46	0.1585	0.0502	0.434197	354.615	1988.8	0.3566	0.0826	0.434958
2	L34	CY12Q95406	254.002	1738.43	0.3006	0.0535	0.450836	284.847	1217.94	0.2122	0.0433	0.534051	358.492	2334.7	0.3554	0.0626	0.46574
3	L34	CY12Q95406	287.163	1497.71	0.1214	0.0187	0.554514	305.122	1468.86	0.0857	0.0151	0.541064	362.481	2233.7	0.3198	0.0541	0.489606
4	L34	CY12Q95406			0.0939	0.0221	#DIV/0!	287.898	1075.31	0.0662	0.0179	0.49753	374.529	2301.73	0.3533	0.0646	0.470872
5	L34	CY12Q95406			0.4546	0.107	#DIV/0!	301.439	1387.42	0.3209	0.0866	0.44601	342.529	2069.73	0.2835	0.0597	0.440055
1	L36	CY12QSZ06	263.53	1297.2	0.1931	0.0392	0.500184	437.943	2580.45	0.2052	0.0348	0.500185	392.236	1967.64	0.2574	0.0693	0.425425
2	L36	CY12QSZ06	194.013	2102.19	0.2863	0.0546	0.326116	480.257	2618.42	0.3043	0.0484	0.535567	386.838	1951.07	0.3684	0.083	0.468094
3	L36	CY12QSZ06	302.127	1443.32	0.1761	0.0319	0.536086	477.692	2516.49	0.1871	0.0283	0.556539	411.573	2037.63	0.3325	0.0691	0.492883
4	L36	CY12QSZ06	286.935	1966.76	0.1477	0.0247	0.465925	465.285	2716.28	0.157	0.0219	0.551168	415.882	2104.45	0.3354	0.0744	0.471148
5	L36	CY12QSZ06	246.179	1576.71	0.1364	0.0255	0.45509	454.393	2325.18	0.1449	0.0226	0.556138	377.882	1866.45	0.3627	0.0801	0.478287
1	L38	CY12Q95108	256.61	1736.93	0.2748	0.0665	0.379075	270.329	1766.54	0.2237	0.0796	0.300725	315.489	1496.84	0.4249	0.0864	0.508969
2	L38	CY12Q95108	214.811	1613.11	0.1805	0.0355	0.403727	253.708	1508.31	0.1469	0.0425	0.36765	308.5	1406.86	0.2988	0.061	0.517868
3	L38	CY12Q95108	207.293	1732.33	0.0618	0.0116	0.389315	254.7	1648.27	0.0503	0.0138	0.360302	306.288	1549.33	0.2896	0.0423	0.575094
4	L38	CY12Q95108	182.517	1765.8	0.2538	0.0473	0.356754	287.34	1659.51	0.2066	0.0566	0.387262	324.092	1598.34	0.3838	0.0701	0.526102
5	L38	CY12Q95108	203.293	1550.78	0.3014	0.0618	0.389995	262.445	1586.32	0.2453	0.074	0.354181	296.092	1370.34	0.3068	0.0566	0.539429
1	L40	CY12PXW-4	309.582	1512.24	0.3814	0.0698	0.527994	282.567	2011.04	0.3365	0.0537	0.468216	382.176	1894.76	0.3959	0.0808	0.497055
2	L40	CY12PXW-4	317.75	1621.92	0.1321	0.0214	0.547375	316.898	1922.83	0.1165	0.0164	0.539327	389.966	1895.53	0.3147	0.0523	0.553156
3	L40	CY12PXW-4	297.57	1538.3	0.3186	0.0631	0.494108	263.852	2083.42	0.2811	0.0485	0.423302	387.212	1711.08	0.412	0.0938	0.498488
4	L40	CY12PXW-4	287.091	1829.3	0.1603	0.0349	0.418891	352.659	1598.73	0.1414	0.0268	0.53786	371.451	1918.79	0.3211	0.06	0.508843
5	L40	CY12PXW-4	317.844	1532.34	0.1986	0.0319	0.563578	354.231	1684.98	0.1752	0.0245	0.600536	401.451	1748.79	0.3027	0.0597	0.537882
1	L41	CY12PXW-6	252.48	1498.31	0.4703	0.1016	0.438209	280.76	1664.48	0.3969	0.0772	0.464439	285.634	1671.59	0.4281	0.1106	0.398101
2	L41	CY12PXW-6	232.76	1603.01	0.255	0.0683	0.35154	264.354	1769.09	0.2152	0.0519	0.382563	276.427	1631.13	0.4027	0.1039	0.39644
3	L41	CY12PXW-6	254.872	1754.47	0.3278	0.073	0.39479	240.335	2200.91	0.2766	0.0554	0.352835	305.186	1826.23	0.3693	0.0826	0.427639
4	L41	CY12PXW-6	225.179	1877.52	0.3303	0.0776	0.337964	282.483	1587.15	0.2787	0.0589	0.45716	284.082	1804.65	0.3178	0.0687	0.421362
5	L41	CY12PXW-6	246.563	1568.01	0.2541	0.0551	0.420342	231.365	2144.27	0.2144	0.0418	0.356266	294.082	1614.65	0.4324	0.111	0.415034
1	L42	CY12PXW-9	241.278	994.298	0.414	0.0907	0.525533	241.172	1402.43	0.2692	0.0789	0.369775	288.031	1465.7	0.6634	0.1471	0.469849
2	L42	CY12PXW-9	271.293	1470.49	0.309	0.0881	0.392865	239.308	1490.13	0.2009	0.0766	0.296368	296.583	1646.13	0.3197	0.0998	0.365947
3	L42	CY12PXW-9	221.501	1140.75	0.3208	0.069	0.474447	218.333	1495.46	0.2086	0.06	0.336687	304.151	1621.43	0.5619	0.1373	0.434287
4	L42	CY12PXW-9	240.485	1520.16	0.5094	0.1207	0.400355	246.51	1111.49	0.3313	0.105	0.411689	299.255	1680.75	0.4979	0.1161	0.432968
5	L42	CY12PXW-9	240.563	1178.54	0.38	0.0822	0.485496	239.224	1494.53	0.2471	0.0715	0.356159	293.255	1474.75	0.5507	0.1329	0.451748
1	L43	CY13PXW-17	246.931	1549.31	0.2828	0.088	0.338708	236.23	2056.62	0.2261	0.088	0.227871	247.374	1731.52	0.3553	0.0828	0.380054
2	L43	CY13PXW-17	170.488	1848.34	0.3792	0.0967	0.265627	223.805	2183.81	0.3031	0.0967	0.243128	239.672	1806.68	0.3995	0.0722	0.42331
3	L43	CY13PXW-17	227.315	1858.61	0.3772	0.0944	0.328272	227.404	1864.62	0.3015	0.0944	0.280324	235.879	2115.95	0.464	0.0993	0.342494
4	L43	CY13PXW-17	168.27	1970.15	0.377	0.0887	0.266333			0.3014	0.0887	#DIV/0!	248.975	1992.72	0.354	0.0788	0.359504
5	L43	CY13PXW-17	194.886	1679.02	0.3494	0.0993	0.28998	221.049	1833.7	0.2793	0.0993	0.25321	232.975	1776.72	0.4227	0.0856	0.393025
1	L44	CY14PXW-18	258.479	1595.97	0.1818	0.0397	0.425835	314.08	1421.56	0.1389	0.032	0.489541	391.614	1593.85	0.36	0.0548	0.617461
2	L44	CY14PXW-18	262.837	1308.9	0.3948	0.0849	0.48288	317.376	1519.02	0.3018	0.0686	0.478948	385.334	1259.31	0.5201	0.1143	0.581999
3	L44	CY14PXW-18	299.787	1277.62	0.3375	0.0715	0.525524	322.286	1272.19	0.258	0.0578	0.530691	375.798	1410.77	0.514	0.1061	0.563406
4	L44	CY14PXW-18	320.209	1428.48	0.1899	0.025	0.630003	295.734	1180.6	0.1451	0.0202	0.642773	391.249	1528.31	0.5214	0.0934	0.588326
5	L44	CY14PXW-18	278.86	1273.18	0.187	0.0351	0.53851	307.558	1379.54	0.1429	0.0283	0.529576	377.249	1314.31	0.3692	0.089	0.543524
1	L45	CY15PXW-31	298.05	2682.72	0.4314	0.0792	0.377008	273.969	2418.51	0.1821	0.0744	0.217075	300.931	2781.63	0.4749	0.0991	0.341428
2	L45	CY15PXW-31	253.718	2026.71	0.0456	0.0076	0.428938	243.617	2597.79	0.0192	0.0071	0.202297	300.542	2323.62	0.3893	0.0803	0.385395
3	L45	CY15PXW-31	263.586	2410.76	0.3136	0.0527	0.394171	217.302	2286.04	0.1324	0.0495	0.202711	305.072	2694.6	0.3591	0.0717	0.361849
4	L45	CY15PXW-31	223.097	2170.68	0.3745	0.0954	0.287476	264.962	2212.18	0.1581	0.0896	0.17447	309.182	2706.95	0.523	0.1293	0.316003
5	L45	CY15PXW-31			0.2917	0.048	#DIV/0!	223.296	2626.04	0.1231	0.0451	0.188373	295.182	2492.95	0.5011	0.092	0.392071
1	L46	CY16PXW-35	218.934	1890.13	0.2204	0.0396	0.391976	266.093	1533.84	0.1618	0.0304	0.480069	329.53	1398.76	0.439	0.0885	0.538877
2	L46	CY16PXW-35	235.221	1653.46	0.3454	0.0638	0.435081	278.336	1549.93	0.2535	0.0491	0.481101	326.063	1447.26	0.4426	0.0887	0.529234
3	L46	CY16PXW-35	273.723	1996.99	0.146	0.0297	0.402558	252.808	1500.68	0.1071	0.0228	0.441755	324.15	1588.23	0.3616	0.0804	0.478601
4	L46	CY16PXW-35	287.582	1678.96	0.2511	0.0653	0.397099	321.77	1310.59	0.1843	0.0502	0.474062	317.581	1569.08	0.389	0.0734	0.517528
5	L46	CY16PXW-35	262.671	1668.09	0.1983	0.0459	0.404869	312.111	1405.15	0.1455	0.0353	0.477953	335.581	1387.08	0.4382	0.0887	0.544462
1	L47	CY17PXW-58	290.69	1898.77	0.3975	0.105	0.366917	341.301	1562.28	0.376	0.0934	0.467935	286.894	1903.28	0.6319	0.1493	0.389492
2	L47	CY17PXW-58	260.377	1561.15	0.4046	0.0997	0.403642	328.316	1598.21	0.3827	0.0887	0.469868	289.66	1885	0.5609	0.1243	0.409476
3	L47	CY17PXW-58	299.955	2018.21	0.2359	0.0464	0.430398	316.613	1951.32	0.2231	0.0412	0.467696	287.166	2051.13	0.6145	0.1287	0.40065
4	L47	CY17PXW-58	268.646	1693.89	0.5117	0.1243	0.394999	342.604	1598.15	0.484	0.1106	0.48404	288.907	2047.47	0.7335	0.1954	0.34627
5	L47	CY17PXW-58	278.703	1678.2	0.2515	0.0464	0.473728	318.466	1718.45	0.2379	0.0412	0.516931	286.907	1845.47	0.6148	0.149	0.390793
1	L50	CY20PXW-66	249.906	1760.68	0.3924	0.0718	0.436846	212.216	2108.12	0.2981	0.0653	0.314856	305.436	2127.23	0.5514	0.0955	0.453261
2	L50	CY20PXW-66	257.45	1725.6	0.6424	0.1311	0.42232	268.676	2005.69	0.4881	0.1193	0.354033	303.612	1915.11	0.5651	0.1028	0.465663
3	L50	CY20PXW-66	181.425	2271.4	0.3889	0.0802	0.279184	278.868	1897.82	0.2955	0.0729	0.373286	281.04	2067.24	0.5017	0.0827	0.451976
4	L50	CY20PXW-66	258.129	2252.74	0.2418	0.0675	0.291014	243.108	1942.51	0.1837	0.0614	0.272429	295.696	2135.53	0.4427	0.09	0.405149
5	L50	CY20PXW-66	237.726	1882.38	0.3689	0.0716	0.394187	302.072	1646.69	0.2803	0.0651	0.441292	297.696	1937.53	0.4486	0.08	0.462821
1	L51	CY21PXW-84	298.655	2318.58	0.1123	0.0228	0.388171	332.673	1892.14	0.1989	0.0231	0.602207	323.871	2255.42	0.2885	0.0431	0.490108
2	L51	CY21PXW-84	236.651	2807.86	0.2388	0.0572	0.260279	304.793	2131.42	0.423	0.0581	0.510073	305.647	2262.3	0.3827	0.0641	0.446481
3	L51	CY21PXW-84	236.925	2273.97	0.1224	0.0296	0.30111	297.527	2338.39	0.2168	0.0301	0.478198	302.337	2374.96	0.282	0.0461	0.437799
4	L51	CY21PXW-84	241.687	2410.23	0.228	0.0411	0.357439	274.643	2043.93	0.4039	0.0417	0.565499	299.618	2386.56	0.4002	0.069	0.421348
5	L51	CY21PXW-84	264.8	2335.04			#DIV/0!	251.969	2450.35			#DIV/0!	321.618	2208.56	0.6009	0.095	0.479467
1	L52	CY12GJ-1	208.808	1680.62	0.5531	0.1186	0.366857	196.811	1657.7	0.4276	0.0972	0.343097	240.865	2307.23	0.6086	0.1085	0.369315
2	L52	CY12GJ-1	140.47	2056.92	0.166	0.0359	0.239992	179.3	1883.24	0.1283	0.0294	0.293528	238.155	2278.97	0.454	0.0854	0.357138
3	L52	CY12GJ-1	225.165	2324.62	0.501	0.1455	0.250105	207.993	1583.84	0.3873	0.1193	0.2989	213.46	2376.49	0.5203	0.1125	0.293493
4	L52	CY12GJ-1	222.147	2473.02	0.2163	0.0676	0.223256	156.3	1916.66	0.1672	0.0554	0.197507	230.827	2420.9	0.3396	0.0649	0.332854
5	L52	CY12GJ-1	199.147	2020.1	0.3172	0.082	0.276069	156.098	1985.82	0.2452	0.0672	0.22289	230.827	2220.9	0.521	0.088	0.380934
1	L53	wx1025	232.777	1752.41	0.3593	0.0612	0.438154	285.068	2082.01	0.2204	0.029	0.509945	250.348	1837.91	0.6184	0.1035	0.448689
2	L53	wx1025	189.143	2231.03	0.5092	0.1178	0.268183	227.397	1714.65	0.3124	0.0559	0.425668	233.903	1714.94	0.6981	0.1224	0.437538
3	L53	wx1025	212.077	1807.46	0.485	0.09	0.387369	245.914	1813.82	0.2975	0.0427	0.485756	239.448	1810	0.6344	0.0862	0.493317
4	L53	wx1025	240.684	2270.51	0.3582	0.3582	0.0958444	253.018	1932.48	0.2197	0.1702	0.144573	259.233	1905.62	0.7121	0.2229	0.30294
5	L53	wx1025	198.648	1851.76	0.2317	0.0503	0.330723	217.266	1636.19	0.1421	0.0239	0.441185	223.233	1669.62	0.6151	0.0857	0.489701
1	L55	wx10296	245.026	792.147	0.5746	0.1009	0.637877	239.667	868.802	0.5746	0.1042	0.603363	259.375	1404.13	0.5219	0.1031	0.483227
2	L55	wx10296	151.39	1350.16	0.1645	0.0326	0.361348	225.493	1048.35	0.1645	0.0336	0.512921	252.791	1421.06	0.4174	0.0872	0.459898
3	L55	wx10296	239.267	1024.8	0.3108	0.0682	0.515504	231.339	958.264	0.3108	0.0704	0.515923	232.788	1489.55	0.4655	0.0951	0.433418
4	L55	wx10296	200.009	1318.16	0.4246	0.0766	0.456838	206.366	1199.86	0.4246	0.0791	0.480041	231.318	1521.24	0.4995	0.1155	0.396719
5	L55	wx10296	227.113	1041.58	0.3758	0.0862	0.487338	204.65	1229.88	0.3758	0.089	0.412667	265.318	1355.24	0.4061	0.1328	0.374478
1	L56	wx10315	207.901	1777.06	0.3287	0.1018	0.27418	213.939	1574.14	0.3083	0.0647	0.393061	296.917	1998.26	0.3362	0.1586	0.23953
2	L56	wx10315	138.244	2324.94	0.1497	0.0251	0.261794	220.095	1525.97	0.1404	0.0159	0.560169	286.17	2084.14	0.2452	0.1668	0.167947
3	L56	wx10315	194.757	1684.47	0.3066	0.0642	0.355738			0.2875	0.0408	#DIV/0!	288.612	2061.33	0.4028	0.2161	0.206964
4	L56	wx10315	174.632	2016.41	0.3363	0.0742	0.28188	210.198	1634.91	0.3154	0.0471	0.46264	283.566	2140.91	0.3995	0.2086	0.202338
5	L56	wx10315	184.303	1841.23	0.4422	0.0836	0.346176	220.576	1492.87	0.4147	0.0531	0.535731	297.566	1954.91	0.3485	0.1775	0.230091
1	L57	10-1043	237.577	2127.89	0.5412	0.1219	0.331412	190.987	1917.59	0.5732	0.0869	0.396483	267.66	1854.06	0.399	0.0787	0.422602
2	L57	10-1043	219.543	2539.42	0.4956	0.1304	0.247316	196.048	2154.22	0.5249	0.0929	0.339586	259.18	1960.78	0.4663	0.0936	0.397049
3	L57	10-1043	235.341	2073.49	0.3134	0.0899	0.2835	212.566	2076.15	0.3319	0.064	0.346816	243.133	2137	0.3128	0.0715	0.332327
4	L57	10-1043	278.259	2106.86	0.5186	0.1056	0.393428	211.825	1694.01	0.5493	0.0752	0.477366	254.657	2081.95	0.4419	0.0936	0.366076
5	L57	10-1043	245.049	2077.01	0.3972	0.0913	0.339183	223.341	2157.73	0.4207	0.065	0.401173	258.657	1885.95	0.5014	0.0897	0.433951
1	L58	10-1047	306.205	1704.31	0.2236	0.0399	0.501705	270.755	1256.06	0.2225	0.0458	0.511528	322.152	1549.07	0.3566	0.0735	0.502235
2	L58	10-1047	283.93	1664.93	0.128	0.0229	0.488023	285.627	1282.75	0.1273	0.0262	0.519668	309.001	1540.19	0.2598	0.0467	0.527435
3	L58	10-1047	237.099	1958.24	0.1466	0.0256	0.409457	325.937	1204.76	0.1458	0.0293	0.573786	317.363	1463.49	0.3068	0.0589	0.530417
4	L58	10-1047	255.363	1885.09	0.2758	0.0703	0.347026	242.101	1502.98	0.2744	0.0807	0.353886	314.172	1615.59	0.2496	0.0544	0.471527
5	L58	10-1047	272.793	1659.9	0.1407	0.0344	0.401978	298.355	1404.27	0.14	0.0395	0.42956	318.172	1419.59	0.3809	0.0824	0.508855
1	L59	10-1061	180.149	1697.44	0.4908	0.0874	0.373426	135.012	1451.75	0.4352	0.076	0.34749	195	1750.47	0.4608	0.0807	0.388787
2	L59	10-1061			0.5465	0.1077	#DIV/0!	165.182	1965.93	0.4847	0.0936	0.303186	186.692	2361.4	0.5646	0.0981	0.312723
3	L59	10-1061	155.287	1974.33	0.6706	0.1384	0.275941	174.475	1776.75	0.5947	0.1204	0.326617	189.079	1877.82	0.5561	0.0819	0.406067
4	L59	10-1061	153.79	2201.16	0.4984	0.1047	0.249581	162.79	1770.33	0.442	0.091	0.30874	187.257	2093.56	0.6032	0.1096	0.32988
5	L59	10-1061	158.718	1997.19	0.5192	0.0745	0.356433	201.683	2409.43	0.4604	0.0648	0.372932	193.257	1899.56	0.5127	0.0865	0.376176
1	L60	10-1070	239.16	2188.22	0.2363	0.0444	0.367757	151.282	2021.26	0.3847	0.0416	0.409032	271.856	1983.42	0.5708	0.116	0.40279
2	L60	10-1070	238.629	2481.18	0.2729	0.0687	0.276433	198.083	2082.12	0.4442	0.0645	0.395836	269.94	2125.95	0.5121	0.0971	0.401073
3	L60	10-1070	180.657	2182.65	0.2566	0.029	0.422756	204.489	1929.53	0.4177	0.0272	0.619406	254.953	2136.43	0.5945	0.0854	0.453773
4	L60	10-1070	197.338	2379.28	0.1577	0.0266	0.329631	196.49	2158.77	0.2567	0.0249	0.484095	274.583	2190.93	0.5594	0.0944	0.426168
5	L60	10-1070	204.959	2158.75	0.0914	0.0146	0.372794	224.086	2003.39	0.1488	0.0137	0.548507	256.583	1972.93	0.4771	0.0753	0.451756
1	L62	10-1358	135.259	1172.29	0.1983	0.056	0.290061	168.416	738.56	0.1719	0.0383	0.5058	156.091	1004.22	0.3739	0.0784	0.425713
2	L62	10-1358	155.581	1307.82	0.2528	0.0657	0.314007	117.569	852.503	0.2192	0.045	0.401833	162.047	1044.47	0.3927	0.1003	0.377894
3	L62	10-1358	84.8724	1114.12	0.1569	0.0445	0.211727	136.548	1111.81	0.136	0.0305	0.353854	169.34	1247.24	0.4039	0.0963	0.362835
4	L62	10-1358	90.0993	1147.3	0.2543	0.1047	0.160187	113.055	833.672	0.2205	0.0717	0.294307	154.493	1190.64	0.425	0.1038	0.346949
5	L62	10-1358	123.709	1063.85	0.2326	0.0702	0.278133	76.3649	1126.76	0.2017	0.0481	0.221305	170.493	1006.64	0.3812	0.0798	0.447227
1	L63	1472	211.947	1839.46	0.3665	0.0868	0.327283	204.999	1813.39	0.3534	0.0809	0.33058	240.831	1556.62	0.4938	0.0994	0.434578
2	L63	1472	184.522	1490.73	0.0665	0.017	0.326235	175.544	1682.08	0.0641	0.0158	0.297452	248.251	1627.3	0.3461	0.0863	0.379577
3	L63	1472	191.932	1912.45	0.1992	0.0508	0.2824	194.952	1747.46	0.192	0.0473	0.311701	252.789	1748.03	0.339	0.0802	0.379372
4	L63	1472	145.784	1476.27	0.1521	0.0371	0.288182	157.506	1882.58	0.1466	0.0346	0.261713	235.291	1731.98	0.3068	0.0557	0.428007
5	L63	1472	194.816	1568.82	0.1607	0.0408	0.328458	168.261	1756.92	0.1549	0.038	0.280777	259.291	1555.98	0.3006	0.063	0.442933
1	L64	Xiangyou13	249.116	1312.96	0.6366	0.1402	0.462807	291.472	1945.2	0.5332	0.099	0.446605	311.702	1300.34	0.497	0.1001	0.543413
2	L64	Xiangyou13	234.151	1393.91	0.3132	0.06	0.467196	294.741	1604.78	0.2623	0.0424	0.53188	301.276	1643.01	0.3243	0.0608	0.494456
3	L64	Xiangyou13	234.706	2008.95	0.6601	0.1554	0.331669	319.722	1499.83	0.5528	0.1097	0.517891	312.474	2047.59	0.5684	0.1192	0.421194
4	L64	Xiangyou13	228.477	1516.75	0.4841	0.102	0.416885	287.453	1660	0.4055	0.072	0.493736	313.484	1768.65	0.4492	0.0874	0.476705
5	L64	Xiangyou13	231.838	1437.13	0.2908	0.0655	0.417322	304.596	1854.64	0.2435	0.0462	0.463982	303.484	1558.65	0.4179	0.0703	0.536492
1	L65	Xiangyou15	245.115	1573.72	0.1556	0.0321	0.430199	227.71	2184.22	0.1455	0.0207	0.422896	258.166	2060.65	0.3935	0.0653	0.430187
2	L65	Xiangyou15	166.735	1735.48	0.2851	0.0686	0.285348	217.27	1831.14	0.2667	0.0442	0.41723	238.507	2295.78	0.5816	0.0965	0.385045
3	L65	Xiangyou15	223.351	1403.94	0.1414	0.0347	0.393306	197.287	1936.39	0.1323	0.0224	0.375683	229.645	2052.64	0.3056	0.0643	0.347142
4	L65	Xiangyou15	170.067	1527.13	0.1769	0.0335	0.370304	244.784	1977.17	0.1655	0.0216	0.486811	240.106	2234.36	0.475	0.0669	0.432782
5	L65	Xiangyou15	203.4	1471.63	0.38	0.0825	0.388986	190.399	1666.97	0.3555	0.0532	0.432865	244.106	2038.36	0.6289	0.1144	0.39699
1	L66	Xiangyou11	228.197	2177.93	0.8718	0.1836	0.332229	250.127	2022.23	0.6191	0.1825	0.295573	275.17	2087.08	0.6311	0.1311	0.388261
2	L66	Xiangyou11	257.029	2393.46	0.4806	0.0846	0.378903	271.497	2168.14	0.3413	0.0841	0.336949	247.489	2320.81	0.4235	0.0825	0.353761
3	L66	Xiangyou11	191.517	2734.65	0.4641	0.113	0.223381	262.556	2181.33	0.3295	0.1123	0.260991	245.827	2176.28	0.3241	0.0695	0.345016
4	L66	Xiangyou11	245.822	2807.31	0.4053	0.0676	0.344263	303.961	2018.39	0.2878	0.0672	0.392084	246.162	2284.72	0.6322	0.1185	0.365003
5	L66	Xiangyou11	242.007	2400.05	0.4563	0.0894	0.339785	324.491	2023.58	0.324	0.0889	0.368854	266.162	2104.72	0.2741	0.0664	0.342981
1	L67	740	242.17	2413.86	0.2517	0.0487	0.341463	305.334	2834.13	0.2383	0.0418	0.380494	333.016	2579.58	0.3975	0.1108	0.316539
2	L67	740	249.818	2360.67	0.4754	0.0945	0.347417	291.402	2918.31	0.4502	0.0812	0.356341	318.662	2487.33	0.6085	0.1818	0.300116
3	L67	740	209.212	2779.43	0.518	0.1116	0.258918	293.552	2715.24	0.4906	0.0959	0.356117	317.822	2656.2	0.6885	0.269	0.234449
4	L67	740	233.23	2839.58	0.5851	0.1293	0.270963	292.172	2732.78	0.5541	0.1111	0.347779	326.167	2677.37	0.6227	0.2159	0.260007
5	L67	740	230.903	2469.72	0.0474	0.0087	0.337476			0.0448	0.0074	#DIV/0!	320.167	2471.37	0.2546	0.041	0.445822
1	L68	631	108.441	2081.11	0.32	0.0705	0.191277	130.65	1940.83	0.1975	0.061	0.178949	185.305	2341.39	0.5138	0.0963	0.296895
2	L68	631	109.18	2368.69	0.3544	0.068	0.193696	115.641	2216.28	0.2187	0.0588	0.162529	189.627	2321.66	0.6202	0.0995	0.337358
3	L68	631	123.055	2005.26	0.6303	0.1484	0.206752	162.557	2152.83	0.389	0.1284	0.186172	176.806	2365.12	0.6688	0.1287	0.279785
4	L68	631	117.954	2372.48	0.5523	0.1164	0.190874	96.7852	2019.8	0.3409	0.1007	0.139576	171.913	2430.72	0.5144	0.0945	0.27797
5	L68	631	124.164	2104.22	0.7112	0.1603	0.207479	112.933	2350.47	0.439	0.1387	0.132	195.913	2254.72	0.5992	0.1127	0.315994
1	L69	613	211.308	2041.88	0.1334	0.041	0.251895	223.275	1703.55	0.092	0.0216	0.358249	219.357	1790.35	0.4188	0.087	0.370988
2	L69	613	129.818	1983.03	0.3489	0.0961	0.192034	202.441	1539.68	0.2406	0.0507	0.384221	199.752	1749.66	0.463	0.0986	0.348998
3	L69	613	197.524	1961.49	0.1014	0.0327	0.237959	193.61	1869.3	0.0699	0.0172	0.29623	214.567	1995.03	0.4409	0.0978	0.326535
4	L69	613	130.463	1894.91	0.264	0.0661	0.215674	226.244	1474.49	0.1821	0.0349	0.444632	213.225	1947.01	0.424	0.1092	0.298354
5	L69	613	165.303	1836.02			#DIV/0!	176.312	1561.88			#DIV/0!	209.225	1743.01	0.5227	0.1175	0.348103
1	L70	783	252.242	1377.01	0.4758	0.1042	0.45547	343.127	1425.94	0.4221	0.0903	0.529371	272.234	1520.85	0.5681	0.1422	0.416951
2	L70	783	269.087	1518.8	0.4574	0.1052	0.435131	300.087	1359	0.4057	0.0912	0.495532	290.414	1677.46	0.4961	0.1002	0.461547
3	L70	783	261.574	1665.06	0.5551	0.1015	0.46212	349.184	1574.31	0.4924	0.088	0.553787	282.305	1839	0.6033	0.1225	0.430531
4	L70	783			0.5467	0.1174	#DIV/0!	280.189	1486.29	0.485	0.1018	0.473167	274.651	1772.1	0.66	0.1117	0.478015
5	L70	783			0.3216	0.0674	#DIV/0!	279.752	1656.51	0.2853	0.0584	0.452062	288.651	1586.1	0.4326	0.0963	0.449802
1	L71	782	178.55	1269.52	0.2563	0.0564	0.38992	173.476	1075.71	0.3979	0.0665	0.491077	255.7	1472.95	0.4115	0.091	0.439775
2	L71	782	156.299	1114.34	0.1696	0.0353	0.402588	162.709	1134.19	0.2633	0.0416	0.475891	228.284	1561.03	0.3148	0.0694	0.398802
3	L71	782	167.08	1378.91	0.2022	0.0441	0.357145	141.268	1394.74	0.3139	0.052	0.379429	232.244	1725.21	0.5033	0.1189	0.36299
4	L71	782	181.282	1141.12	0.1182	0.0236	0.443103	198.187	1143.55	0.1835	0.0278	0.533574	256.743	1704.4	0.2711	0.0643	0.388418
5	L71	782	155.003	1114.06	0.3202	0.0792	0.360002	204.245	1378.47	0.4971	0.0935	0.440636	220.743	1468.4	0.3104	0.0749	0.383854
1	L72	YB3	246.343	1715.99	0.5399	0.1505	0.339931	236.612	1585.74	0.4124	0.1128	0.352971	282.883	1402.56	0.5173	0.1253	0.454351
2	L72	YB3	222.092	1708.19	0.3547	0.0943	0.328427	239.301	1630.93	0.2709	0.0707	0.359882	276.999	1596.01	0.4085	0.098	0.419769
3	L72	YB3	176.893	2042.77	0.4755	0.1151	0.263481	216.384	1475.24	0.3632	0.0863	0.381686	275.339	1856.07	0.4212	0.0843	0.425682
4	L72	YB3	148.996	1659.76	0.4058	0.1198	0.233174	265.867	1854.68	0.31	0.0898	0.33104	264.407	1704.21	0.3555	0.0838	0.396929
5	L72	YB3	211.222	1664.87	0.7507	0.1725	0.355721	244.423	1721.5	0.5734	0.1293	0.386368	292.407	1532.21	0.5542	0.1162	0.47649
1	L73	1360	168.413	874.69	0.4553	0.1053	0.454301	160.686	1320.81	0.4471	0.1053	0.340609	188.874	1235.09	0.4968	0.1037	0.422838
2	L73	1360	216.2	894.407	0.2617	0.0872	0.420442	201.929	1004.43	0.2569	0.0872	0.37197	199.85	1237.2	0.3919	0.0968	0.395397
3	L73	1360	119.239	1204.04	0.2462	0.0785	0.236989	180.001	890.562	0.2417	0.0785	0.383601	176.342	1350.18	0.3193	0.0861	0.326305
4	L73	1360	166.167	1239.86	0.4287	0.1524	0.273784	232.357	1220.76	0.4209	0.1524	0.344554	186.355	1372.16	0.4947	0.1375	0.32824
5	L73	1360	169.734	953.897	0.4208	0.0936	0.444432	224.064	1004.04	0.4132	0.0936	0.49626	190.355	1176.16	0.4562	0.1089	0.404051
1	L74	563	169.686	1450.73	0.7282	0.1421	0.374765	242.405	1355.98	0.4448	0.234	0.253625	247.98	2106.9	0.6689	0.1383	0.362758
2	L74	563	189.138	1369.36	0.1354	0.0253	0.425022	217.9	1395.6	0.0827	0.0416	0.236868	248.544	2116.94	0.5021	0.0776	0.431711
3	L74	563	226.091	1644.26	0.0589	0.0098	0.452481	274.45	1553.23	0.0359	0.0161	0.28264	269.703	2448.56	0.4001	0.0759	0.367342
4	L74	563	220.018	1462.9	0.0723	0.0184	0.371451	171.014	1581.99	0.0441	0.0303	0.135946	238.409	2307.13	0.4863	0.0858	0.36936
5	L74	563	218.259	1413.33	0.1645	0.033	0.434966	213.822	1444.55	0.1004	0.0543	0.214877	272.409	2141.13	0.5034	0.1144	0.35891
1	L75	WX10329	233.772	1470.17	0.2369	0.0383	0.495851	289.226	1719.42	0.2004	0.031	0.520935	306.244	1827.94	0.4243	0.0718	0.497498
2	L75	WX10329	257.359	1513.5	0.3718	0.1114	0.36205	324.977	1535.65	0.3145	0.0902	0.42458	311.631	1882.16	0.6148	0.1504	0.403631
3	L75	WX10329	259.681	2164.39	0.2326	0.0323	0.463519	323.478	1590.09	0.1967	0.0261	0.605236	295.567	2160.1	0.6033	0.1186	0.410389
4	L75	WX10329	287.122	2065.25	0.1774	0.0409	0.376174	311.564	1602.9	0.15	0.0331	0.468326	305.481	2057.74	0.4463	0.0933	0.41525
5	L75	WX10329	258.419	1688.45	0.6247	0.1707	0.35902	338.36	1534.42	0.5285	0.1382	0.457489	303.481	1855.74	0.3462	0.1523	0.271
1	L76	santana	240.05	1653.18	0.3275	0.0545	0.465972	238.463	1326.35	0.2095	0.0434	0.464634	230.548	1595.69	0.7312	0.1251	0.457844
2	L76	santana	222.603	1779.93	0.5189	0.1179	0.355015	239.581	1582.32	0.3319	0.094	0.348369	241.613	1769.37	0.5186	0.0847	0.455363
3	L76	santana	185.983	1429.25	0.5227	0.1343	0.336191	249.908	1470.71	0.3343	0.1071	0.346574	231.629	1903.64	0.4978	0.0894	0.403884
4	L76	santana	145.141	1346.23	0.4073	0.1098	0.285679			0.2605	0.0875	#DIV/0!	215.597	1837.23	0.4766	0.0844	0.398554
5	L76	santana	218.95	1463.68	0.4302	0.1293	0.33231			0.2752	0.1031	#DIV/0!	253.597	1675.23	0.4649	0.1084	0.393657
1	L77	1281	204.483	962.639	0.4516	0.0952	0.501906	183.598	752.424	0.4016	0.0926	0.51415	248.557	1442	0.4278	0.092	0.444913
2	L77	1281	196.534	995.403	0.4865	0.1252	0.434137	183.141	737.237	0.4327	0.1217	0.468998	256.889	1371.05	0.4553	0.089	0.489411
3	L77	1281	166.006	1081.76	0.5888	0.1228	0.423898	196.147	604.057	0.5237	0.1194	0.587499	242.392	1622.31	0.6312	0.116	0.448429
4	L77	1281	169.352	1145.12	0.3031	0.0419	0.516865	164.28	792.962	0.2696	0.0407	0.578474	266.279	1595.45	0.4781	0.0979	0.449054
5	L77	1281	168.664	944.746			#DIV/0!	191.199	892.692			#DIV/0!	232.279	1361.45	0.5214	0.0975	0.477091
1	L78	509	261.068	1230.79	0.2248	0.0461	0.508442	230.689	1659.1	0.2202	0.0441	0.409778	252.567	1635.19	0.3242	0.0478	0.511622
2	L78	509	224.543	1651.34	0.2636	0.0532	0.402538	251.934	1599.57	0.2582	0.0509	0.444122	241.971	1834.65	0.3725	0.0678	0.42016
3	L78	509	212.058	1781.84	0.2266	0.0399	0.403301	259.949	1443.03	0.222	0.0382	0.511455	243.657	1896.05	1.4491	0.0503	0.787333
4	L78	509	192.617	2017.54	0.1313	0.0394	0.241366	252.966	1449.67	0.1286	0.0377	0.373136	252.065	1894.63	0.2912	0.045	0.462634
5	L78	509	215.829	1548.44	0.4945	0.1182	0.368339	285.443	1645.86	0.4845	0.1132	0.426043	240.065	1682.63	0.4239	0.0866	0.4112
1	L79	1368	129.511	1311.86	0.6901	0.1249	0.352946	147.069	1931.55	0.8408	0.1073	0.373683	199.867	1702.66	0.8068	0.1345	0.413193
2	L79	1368	105.285	1414.03	0.4371	0.0766	0.298185	153.519	1713	0.5326	0.0658	0.420425	189.087	1838.52	0.5505	0.1062	0.347736
3	L79	1368	187.982	1996.68	0.6634	0.1544	0.288012	163.921	1998.83	0.8083	0.1326	0.333291	195.242	2017.91	0.572	0.1183	0.31872
4	L79	1368	171.593	1921.3	0.4121	0.0692	0.347201	147.567	1636.78	0.5021	0.0594	0.43249	194.732	1953.03	0.3458	0.0524	0.396862
5	L79	1368	148.593	1550.41	0.3544	0.0844	0.286957	155.519	1773.44	0.4318	0.0725	0.343095	194.732	1753.03	0.6609	0.1245	0.370942
1	L80	1322	243.089	1576.83	0.5032	0.1123	0.408557	209.223	1253.94	0.4195	0.1055	0.398841	253.796	1594.43	0.6099	0.1408	0.408109
2	L80	1322	209.436	1688.82	0.4621	0.1055	0.351992	175.727	1449.24	0.3853	0.0991	0.320393	240.865	1717.54	0.5334	0.1097	0.40543
3	L80	1322	189.125	1108.12	0.4166	0.1098	0.393041	184.748	1134.2	0.3473	0.1032	0.354077	242.915	1692.31	0.4111	0.0863	0.406095
4	L80	1322	163.607	1176.36	0.4123	0.0979	0.369372	184.161	1539.35	0.3437	0.092	0.308887	239.859	1762.1	0.4717	0.0907	0.414493
5	L80	1322	207.493	1291.15	0.2857	0.0515	0.471323	142.993	1660.83	0.2382	0.0484	0.297619	251.859	1574.1	0.4645	0.0959	0.436615
1	L81	1252	223.591	1658.79	0.0099	0.0038	0.2599	228.657	1416.36	0.0075	0.0032	0.274508	259.519	1377.97	0.3064	0.0646	0.471816
2	L81	1252			0.334	0.0634	#DIV/0!	182.519	1449.5	0.2532	0.0545	0.369085	208.064	1285.01	0.4654	0.0877	0.462147
3	L81	1252	168.635	1833.48	0.3998	0.0614	0.374565	156.701	1680.06	0.3031	0.0528	0.348715	195.732	1523.08	0.4365	0.0663	0.45831
4	L81	1252	181.018	1786.86	0.4034	0.0551	0.425841	199.309	1712.37	0.3059	0.0473	0.429467	210.105	1484.35	0.4345	0.0702	0.466978
5	L81	1252	199.972	1572.58	0.2299	0.0535	0.353353	202.608	1611.58	0.1743	0.046	0.322663	232.105	1306.35	0.4382	0.0869	0.472556
1	L82	1321	156.244	1298.01	0.153	0.0269	0.406402	221.09	1532.07	0.154	0.0253	0.467632	205.985	1622.96	0.2612	0.0571	0.367322
2	L82	1321	180.604	1887.05	0.2313	0.0471	0.319728	193.511	1367.64	0.2329	0.0443	0.426564	214.715	1797.18	0.4185	0.0865	0.366298
3	L82	1321	224.337	1485.31	0.2431	0.0343	0.517018	233.366	1539.96	0.2448	0.0322	0.535333	208.17	1720.27	0.3309	0.0621	0.392025
4	L82	1321	242.686	1997.63	0.2227	0.144	0.158166	161.161	1523.3	0.2242	0.1354	0.149069	210.623	1814.47	0.5451	0.1511	0.295161
5	L82	1321	199.771	1545.96	0.2222	0.0316	0.476066	163.063	1303.53	0.2237	0.0297	0.48512	208.623	1612.47	0.4173	0.0802	0.402344
1	L83	07022	167.718	3125.71	0.5278	0.1337	0.174796	193.621	3167.84	0.4254	0.1397	0.156914	194.563	3618.82	0.7435	0.1748	0.18612
2	L83	07022	143.328	2803.04	0.5306	0.1143	0.191834	185.506	2989.81	0.4276	0.1194	0.181804	204.195	3630.52	0.8066	0.1474	0.235343
3	L83	07022	171.513	2993.3	0.2722	0.0524	0.229375	233.165	3266.86	0.2193	0.0547	0.222481	194.303	3645.92	0.5577	0.1149	0.205513
4	L83	07022	152.457	2740.03	0.6793	0.0781	0.326124	167.1	2915.78	0.5475	0.0816	0.277726	210.687	3744.75	0.6556	0.1107	0.249925
5	L83	07022	145.916	2803	0.3542	0.0779	0.191393	213.426	3088.84	0.2854	0.0814	0.195015	184.687	3518.75	0.5408	0.1	0.221091
1	L84	07094	165.063	1400.02	0.2624	0.0509	0.378032	167.146	1702.78	0.2121	0.0437	0.322689	232.266	1692.93	0.4434	0.088	0.408736
2	L84	07094	189.139	1582.4	0.4345	0.0989	0.344314	186.734	1456.26	0.3512	0.085	0.346325	238.493	1912.97	0.5555	0.1067	0.393595
3	L84	07094	118.369	1869.99	0.3148	0.051	0.280946	203.337	1648.83	0.2544	0.0438	0.417346	231.206	1840.77	0.4582	0.0962	0.374315
4	L84	07094	140.845	1919.7	0.2849	0.0455	0.314786	171.156	1416.89	0.2303	0.0391	0.415716	234.988	1916.55	0.4439	0.0833	0.395178
5	L84	07094	152.536	1576.91	0.3839	0.0845	0.305297	209.306	1485.46	0.3103	0.0726	0.375872	232.988	1714.55	0.6457	0.1309	0.401308
1	L85	07016	177.601	1757.47	0.4322	0.0993	0.305477	259.699	1867.62	0.3805	0.0657	0.446083	228.102	2071.43	0.7204	0.149	0.347433
2	L85	07016	216.81	1705.8	0.4951	0.1095	0.364953	227.665	1889.94	0.4359	0.0724	0.420379	230.406	2106.91	0.5506	0.1099	0.353956
3	L85	07016	220.666	1684.89	0.3849	0.0832	0.377289	198.019	1740.83	0.3389	0.055	0.412078	226.083	2295.28	0.4553	0.089	0.335059
4	L85	07016	250.109	1569.37	0.5254	0.1172	0.416719	273.865	1696.69	0.4626	0.0775	0.490697	218.197	2247.88	0.5357	0.1003	0.341429
5	L85	07016	228.276	1592.73	0.5502	0.1411	0.358509	189.725	1688.91	0.4844	0.0933	0.36838	238.197	2067.88	0.5502	0.1193	0.346935
1	L86	9F087	203.037	1620.12	0.3218	0.0739	0.353052	192.29	2099.67	0.2658	0.0605	0.286912	225.743	1949.05	0.3713	0.0849	0.336224
2	L86	9F087	230.55	1649.88	0.1946	0.0399	0.405302	206.727	2116.73	0.1607	0.0327	0.324304	234.762	2000.75	0.3863	0.0682	0.399263
3	L86	9F087	149.064	1933.66	0.2661	0.0602	0.254151	200.627	2192.94	0.2198	0.0493	0.289718	220.973	2047.95	0.383	0.0783	0.345458
4	L86	9F087	158.391	1946.25	0.5154	0.1273	0.247834	230.189	1889.51	0.4258	0.1043	0.332151	208.159	2080.25	0.5358	0.1167	0.314797
5	L86	9F087	205.044	1697.86	0.4471	0.0917	0.3706	232.74	2033.11	0.3694	0.0751	0.360235	246.159	1918.25	0.5585	0.1086	0.397568
1	L87	97096	77.4017	738.236	0.5125	0.1389	0.278944	135.104	811.92	0.3491	0.1138	0.33795	147.47	1026.3	0.4646	0.1141	0.369121
2	L87	97096	149.807	811.615	0.375	0.097	0.416426	110.652	745.075	0.2554	0.0795	0.323	155.255	1083.23	0.5816	0.1527	0.353127
3	L87	97096	66.3798	960.169	0.1548	0.0421	0.20268	67.0207	625.876	0.1054	0.0345	0.246504	156.08	1001.52	0.3644	0.0851	0.400237
4	L87	97096	140.918	1112.23	0.4356	0.1336	0.292335	150.977	800.701	0.2967	0.1095	0.338146	166.935	1151.02	0.485	0.1302	0.350756
5	L87	97096	96.4748	784.453	0.5749	0.145	0.32778	81.2398	582.87	0.3916	0.1189	0.314621	138.935	923.016	0.5936	0.1443	0.382411
1	L88	97097	124.847	1961.66	0.69	0.167	0.208208	166.25	1616.58	0.6742	0.1452	0.323188	149.948	1748.31	0.4567	0.1033	0.274934
2	L88	97097	80.7614	1554.06	0.1718	0.0509	0.149229	167.581	1714.99	0.1678	0.0442	0.270586	142.92	1658.95	0.5128	0.1168	0.274436
3	L88	97097	158.763	2117.43	0.2059	0.0417	0.27019	147.132	1618.4	0.2012	0.0362	0.335676	133.683	1809.5	0.469	0.1066	0.245305
4	L88	97097	145.443	1856.74	0.5535	0.144	0.231413	145.938	1663.95	0.5409	0.1252	0.274791	162.184	1858.92	0.7477	0.1677	0.280053
5	L88	97097	105.805	1713.69	0.3696	0.0755	0.232095	107.676	1407.5	0.3611	0.0656	0.296324	122.184	1618.92	0.5008	0.1217	0.236974
1	L89	07189	132.983	1424.54	0.2409	0.0594	0.274622	106.408	1458.78	0.2477	0.0933	0.162236	210.192	1681.43	0.6051	0.154	0.329392
2	L89	07189	203.839	1801.69	0.553	0.1154	0.351558	144.195	1299.71	0.5688	0.1813	0.258198	223.559	1609.06	0.7686	0.1495	0.416671
3	L89	07189	103.219	1518.88	0.3686	0.0677	0.270075	112.145	1507.1	0.3791	0.1063	0.20972	192.881	1881.51	0.6456	0.125	0.346177
4	L89	07189	173.065	1906.36	0.2944	0.0445	0.375232	157.305	1278.01	0.3028	0.0699	0.347768	204.877	1820	0.4482	0.0905	0.357946
5	L89	07189	156.964	1548.71	0.024	0.0029	0.456157	153.573	1419.17	0.0246	0.0045	0.371688	212.877	1628	0.3581	0.068	0.407796
1	L90	07191	171.69	2158.63	0.385	0.0609	0.334583	216.55	2149.71	0.332	0.0387	0.463572	211.011	1819.78	0.4657	0.0903	0.37422
2	L90	07191	145.507	2545.4	0.2612	0.0659	0.184723	215.739	1957.12	0.2252	0.0418	0.372603	213.145	1940.02	0.2912	0.0889	0.264642
3	L90	07191	208.086	1934.67	0.1674	0.0414	0.303088	241.272	1892.97	0.1443	0.0263	0.411528	202.082	1886.43	0.5751	0.1203	0.338673
4	L90	07191	169.581	2270.4	0.5134	0.1187	0.244175	186.57	2031.63	0.4427	0.0754	0.350303	189.746	1963.08	0.79	0.1727	0.306591
5	L90	07191	193.941	2108.73	0.4195	0.0824	0.318904	254.138	1731.56	0.3617	0.0523	0.503729	227.746	1801.08	0.5803	0.1377	0.347638
1	L91	07037	161.927	1607.92	0.3703	0.0892	0.294814	151.448	1625.08	0.3572	0.0747	0.308262	208.864	1784.17	0.4055	0.0661	0.41798
2	L91	07037	146.451	1840.04	0.5286	0.0913	0.315448	183.311	1763.36	0.5099	0.0764	0.409614	234.33	1913.6	0.6124	0.1074	0.411157
3	L91	07037	193.774	2105.73	0.3284	0.0727	0.293627	170.936	1582.12	0.3167	0.0608	0.360115	233.399	1923.02	0.5843	0.1148	0.381855
4	L91	07037	168.598	2277.31	0.1751	0.0438	0.228375	159.254	1696.94	0.1689	0.0366	0.302204	245.531	1993.6	0.515	0.1254	0.335901
5	L91	07037			0.4819	0.1003	#DIV/0!	176.949	1618.6	0.4648	0.084	0.376914	205.531	1753.6	0.6119	0.1328	0.350668
1	L93	RR009	166.899	1718.06	0.458	0.0578	0.434949	178.863	2209.5	0.4405	0.0584	0.379114	241.746	1792.07	0.5014	0.0709	0.488226
2	L93	RR009	96.9097	2532.22	0.5757	0.1366	0.13889	169.71	1895.25	0.5537	0.138	0.264318	219.336	2030.66	0.7082	0.125	0.379634
3	L93	RR009	168.494	2195.09	0.1525	0.0181	0.392735	228.964	2143.9	0.1466	0.0182	0.462438	231.485	2160.77	0.6724	0.1154	0.384319
4	L93	RR009	152.215	2377.01	0.4153	0.0943	0.21998	141.327	2155.56	0.3994	0.0953	0.215549	243.856	2107.5	0.5831	0.0983	0.407008
5	L93	RR009	135.986	2051.58	0.1472	0.0363	0.211845	180.321	1641.16	0.1415	0.0366	0.298139	217.856	1881.5	0.3964	0.0819	0.359147
1	L94	RR002	152.062	1832.3	0.4105	0.1187	0.223001	170.792	1441	0.3419	0.2168	0.15748	230.459	1955.54	0.3245	0.128	0.230039
2	L94	RR002	101.228	2042.47	0.4079	0.0857	0.19087	194.954	1321.55	0.3398	0.1566	0.24248	204.478	2008.42	0.4398	0.1807	0.198585
3	L94	RR002	175.928	1799	0.3797	0.0682	0.352521	185.446	1192.22	0.3163	0.1245	0.283244	202.684	2150.27	0.3758	0.1407	0.201125
4	L94	RR002	187.798	1688.01	0.2305	0.0386	0.399165	199.798	1637.36	0.192	0.0705	0.24943	213.54	2139.08	0.3241	0.1299	0.199405
5	L94	RR002	153.348	1727.83	0.3259	0.0522	0.356541	228.39	1360.14	0.2715	0.0953	0.323582	211.54	1937.08	0.3962	0.2098	0.170972
1	L95	97177	194.546	1946.44	0.4496	0.1019	0.306035	185.808	1350.81	0.3374	0.0544	0.460373	243.841	1728.05	0.4829	0.1017	0.401205
2	L95	97177	204.547	2391.64	0.4696	0.1182	0.253613	192.5	1610.22	0.3524	0.0631	0.400356	233.441	2048.72	0.543	0.1107	0.358529
3	L95	97177	141.232	2237.84	0.5885	0.1356	0.215009	165.963	1417.38	0.4416	0.0724	0.416635	239.532	2164.76	0.682	0.1313	0.364976
4	L95	97177	197.851	2013.94	0.7854	0.2123	0.266561	217.605	1391.91	0.5894	0.1134	0.448294	242.938	2084.51	0.7547	0.1791	0.329355
5	L95	97177	180.698	2008.33	0.4955	0.1588	0.219204	198.238	1595.53	0.3719	0.0848	0.352706	234.938	1876.51	0.5639	0.1099	0.391136
1	L96	96021	292.932	1934.53	0.48	0.1164	0.384398	282.791	1815.34	0.4464	0.1193	0.368247	346.126	2491.57	0.7355	0.143	0.416742
2	L96	96021	246.628	2281.91	0.4766	0.1157	0.308059	313.323	1990.28	0.4432	0.1186	0.370393	358.793	2567.63	0.4694	0.1038	0.387222
3	L96	96021	267.428	2201.55	0.2773	0.0598	0.360321	296.32	1958.15	0.2579	0.0613	0.388999	349.387	2641.58	0.4971	0.1063	0.382151
4	L96	96021			0.3025	0.0847	#DIV/0!	304.297	1903.33	0.2813	0.0868	0.341293	369.435	2684.93	0.4995	0.116	0.372054
5	L96	96021			0.622	0.1492	#DIV/0!			0.5785	0.1529	#DIV/0!	333.435	2448.93	0.5015	0.1158	0.370933
1	L97	96063	310.336	1429.94	0.5033	0.1142	0.488878	380.07	1355.97	0.3746	0.0902	0.537905	351.711	1741.33	0.584	0.0975	0.54747
2	L97	96063	295.209	2052.44	0.3091	0.0801	0.356931	376.95	1380.35	0.23	0.0632	0.498449	330.41	1915.25	0.411	0.0749	0.486296
3	L97	96063	314.775	1879.76	0.4661	0.0809	0.491036	423.46	1209.41	0.3469	0.0639	0.65527	332.067	2004.39	0.5825	0.0971	0.498458
4	L97	96063	338.542	1939.96	0.1981	0.0278	0.554275	344.053	1389.6	0.1474	0.0219	0.624968	318.063	1966.99	0.5893	0.1009	0.485703
5	L97	96063	338.338	1729.8	0.3663	0.0678	0.513791	394.25	1162.19	0.2726	0.0535	0.633496	358.063	1806.99	0.5413	0.0972	0.524604
1	L98	01111	199.695	962.077	0.2391	0.0421	0.54104	274.385	851.47	0.1692	0.0332	0.621542	248.823	910.712	0.3044	0.055	0.601933
2	L98	01111	224.931	1417.58	0.2839	0.078	0.366096	254.851	1016.64	0.2009	0.0616	0.449811	250.327	959.061	0.3006	0.0645	0.548826
3	L98	01111	159.784	1207.54	0.2299	0.0554	0.354469	217.198	823.942	0.1627	0.0438	0.494746	244.07	1093.72	0.2898	0.053	0.549589
4	L98	01111	221.754	1302.1	0.181	0.0306	0.501833	300.17	1012.49	0.1281	0.0241	0.611776	236.74	1076.83	0.2128	0.0383	0.549855
5	L98	01111	212.853	1087.7	0.3038	0.0742	0.444822	246.815	886.529	0.215	0.0586	0.505307	258.74	898.832	0.2378	0.0469	0.593424
1	L99	01570	260.42	2144.88	0.4383	0.1268	0.295619	198.123	1822.28	0.382	0.0963	0.301323	284.497	2295.78	0.5996	0.1107	0.401633
2	L99	01570	167.896	1937.65	0.5679	0.1194	0.291849	192.899	1642.75	0.495	0.0907	0.39056	260.7	2045.28	0.5669	0.1025	0.41348
3	L99	01570	242.898	1832.64	0.6268	0.1126	0.42456	238.065	1748.6	0.5463	0.0855	0.465213	261.922	2054.24	0.4226	0.0711	0.431121
4	L99	01570	227.327	1789.77	0.3765	0.0631	0.431127	183.482	1801.73	0.3281	0.0479	0.410915	288.04	2250.77	0.421	0.0611	0.46859
5	L99	01570	205.149	1793.67	0.2184	0.035	0.416464	225.215	1683.99	0.1903	0.0266	0.488957	250.04	2012.77	0.5298	0.0932	0.413893
1	L100	9Bao22	318.542	840.176	0.3427	0.0777	0.625777	328.167	851.357	0.2892	0.0691	0.617336	342.791	1197.08	0.415	0.0888	0.572333
2	L100	9Bao22	266.182	885.976	0.3742	0.0942	0.5441	297.363	1156.92	0.3158	0.0838	0.492029	312.825	861.22	0.3223	0.0855	0.577925
3	L100	9Bao22	269.167	1316.22	0.2594	0.0598	0.47008	319.072	897.527	0.2189	0.0532	0.593953	318.492	1229.28	0.3075	0.0725	0.523559
4	L100	9Bao22	275.435	1404.04	0.266	0.0719	0.420545	262.157	1024.35	0.2244	0.0639	0.473336	309.703	1180.86	0.3744	0.092	0.516282
5	L100	9Bao22	298.825	1005.88	0.2218	0.0711	0.480992	309.05	1226.61	0.1871	0.0632	0.427228	339.703	1010.86	0.3301	0.0653	0.629464
1	L101	1188	200.111	1823.94	0.478	0.0989	0.346518	229.895	1958.92	0.405	0.0919	0.340888	290.011	1947.66	0.545	0.0966	0.456545
2	L101	1188	206.096	1959.18	0.1744	0.0328	0.358699	217.519	1810.28	0.1477	0.0305	0.36784	270.581	2086.26	0.4442	0.0731	0.440752
3	L101	1188	204.718	1885.76	0.3534	0.0623	0.381116	246.882	1547.83	0.2994	0.0579	0.45199	283.032	2065.71	0.4068	0.0504	0.525144
4	L101	1188	249.035	1700.51	0.4193	0.0767	0.444626	183.95	1987.29	0.3553	0.0713	0.315658	269.208	2121.21	0.5525	0.0889	0.440948
5	L101	1188	226.582	1743.74	0.0818	0.0147	0.419639	202.339	1604.68	0.0693	0.0136	0.391179	293.208	1945.21	0.4048	0.0557	0.522777
1	L102	02354	274.994	1939.76	0.4298	0.0798	0.432963	229.787	1376.04	0.3617	0.0755	0.444448	265.922	1926.33	0.4586	0.097	0.394914
2	L102	02354	154.348	2053.73	0.3562	0.0624	0.300215	237.659	1555.51	0.2998	0.059	0.437049	261.613	1857.3	0.6558	0.1102	0.456001
3	L102	02354	285.027	1543.7	0.424	0.0923	0.458926	225.573	1573.32	0.3569	0.0874	0.369272	284.872	1832.86	0.5207	0.0909	0.470988
4	L102	02354	202.123	1611.94	0.5666	0.1147	0.382492	262.006	1524.21	0.4769	0.1086	0.430153	270.802	1972.16	0.5262	0.0819	0.468712
5	L102	02354	229.123	1669.52	0.4015	0.0739	0.427138	275.006	1810.71	0.3379	0.0699	0.42336	270.802	1772.16	0.3987	0.0601	0.503408
1	L103	02359	153.654	1308.41	0.312	0.0858	0.299248	151.636	1642.91	0.2646	0.0677	0.265103	220.065	1237.03	0.5085	0.1124	0.445926
2	L103	02359	114.461	1749.28	0.2223	0.0624	0.189039	145.802	1353.88	0.1885	0.0492	0.292086	230.639	1474.32	0.2691	0.0359	0.539727
3	L103	02359	153.008	2051.86	0.3063	0.065	0.260026	166.808	1436.59	0.2597	0.0513	0.370203	214.401	1633.92	0.3809	0.073	0.406413
4	L103	02359	162.582	1915.06	0.1585	0.0275	0.328549	128.05	1965.27	0.1344	0.0217	0.287521	241.702	1568.42	0.3393	0.0725	0.419013
5	L103	02359	129.834	1577.98	0.4248	0.1033	0.252814	142.138	1527.58	0.3603	0.0816	0.291205	201.702	1328.42	0.3699	0.0795	0.413993
1	L104	02365	239.067	1157.89	0.1115	0.0183	0.557128	235.862	1502.57	0.1045	0.014	0.539528	236.137	1256.8	0.3759	0.0803	0.467954
2	L104	02365	184.223	1756.58	0.1635	0.0375	0.313781	189.88	1142.29	0.1533	0.0288	0.469443	223.194	1182.76	0.3688	0.0785	0.469934
3	L104	02365	200.074	1489.67	0.399	0.0813	0.397281	190.741	1069.02	0.3741	0.0626	0.516039	223.031	1301.55	0.45	0.0872	0.469299
4	L104	02365	219.186	1953.1	0.3529	0.089	0.307954	199.891	1401.8	0.3309	0.0685	0.407874	238.454	1358.04	0.4342	0.0895	0.459998
5	L104	02365	198.056	1416.33	0.2605	0.058	0.385774	151.146	906.169	0.2442	0.0446	0.477334	216.454	1136.04	0.4679	0.1029	0.464205
1	L105	93205	173.314	1577.13	0.8246	0.1961	0.31605	221.127	2245.53	0.7782	0.1568	0.328286	231.855	1964.97	0.7416	0.1722	0.336938
2	L105	93205	162.554	1736.35	0.2552	0.0659	0.266076	212.954	2088.47	0.2408	0.0527	0.317831	229.514	1938.92	0.3996	0.0964	0.329164
3	L105	93205	146.692	1695.96	0.305	0.0794	0.249392	205.549	2048.48	0.2878	0.0635	0.312611	215.067	1977.92	0.2282	0.1115	0.18203
4	L105	93205	191.009	1627.09	0.5851	0.1728	0.284433	197.643	2295.07	0.5521	0.1382	0.255968	219.478	2054.61	0.5796	0.1326	0.318302
5	L105	93205	174.031	1560.88	0.6805	0.1399	0.351633	208.777	1881.57	0.6422	0.1119	0.389051	231.478	1866.61	0.5863	0.1419	0.338792
1	L106	93210	177.115	977.481	0.3725	0.0611	0.524866	157.623	903.841	0.4654	0.1038	0.438805	218.815	793.875	0.3605	0.0522	0.655592
2	L106	93210	203.393	1527.65	0.2511	0.0508	0.396902	196.144	1033.1	0.3137	0.0863	0.408333	224.736	987.061	0.4215	0.0784	0.550376
3	L106	93210	114.299	834.863	0.1723	0.0255	0.480536	239.171	949.896	0.2153	0.0433	0.555941	214.918	874.55	0.4165	0.0578	0.639096
4	L106	93210	136.712	1275.16	0.201	0.024	0.473101	163.425	716.933	0.2511	0.0407	0.584433	215.49	981.162	0.3014	0.044	0.60071
5	L106	93210	161.493	1001.5	0.3182	0.0594	0.463463	242.56	1056.31	0.3976	0.1009	0.475028	223.49	789.162	0.5751	0.0949	0.631839
1	L107	Nca	242.281	1969.11	0.2467	0.0519	0.369029	201.946	1163.64	0.2011	0.0314	0.526398	249.986	1677.13	0.5352	0.1079	0.42507
2	L107	Nca	228.467	1763.03	0.4484	0.1007	0.365897	206.742	1310.08	0.3656	0.061	0.486076	235.733	1501.61	0.4974	0.119	0.396201
3	L107	Nca	231.344	1689.93	0.7642	0.2427	0.301212	223.516	1653.52	0.6232	0.147	0.364302	238.701	1439.34	0.5796	0.1703	0.360787
4	L107	Nca			0.361	0.0715	#DIV/0!	197.171	1239.76	0.2944	0.0433	0.519537	247.473	1645.36	0.5078	0.1275	0.374622
5	L107	Nca	228.215	1682.9	0.5964	0.1342	0.376037	216.34	1638.6	0.4863	0.0813	0.441256	235.473	1433.36	0.5789	0.1364	0.410805
1	L108	Zhongshuang4-2	164.534	1606.84	0.3306	0.0542	0.384455	192.561	2159.27	0.2136	0.0679	0.219078	235.587	1590.11	0.486	0.0932	0.435852
2	L108	Zhongshuang4-2	204.76	1300.52	0.1477	0.0251	0.480917	205.919	1809.1	0.0954	0.0314	0.256959	233.393	1554.94	0.3439	0.0521	0.497679
3	L108	Zhongshuang4-2	178.83	1851.83	0.2331	0.0403	0.358385	163.094	1670.77	0.1506	0.0505	0.225472	240.898	1675.14	0.4683	0.0796	0.458301
4	L108	Zhongshuang4-2	231.932	1628.23	0.4864	0.0726	0.488318	238.562	1928.85	0.3143	0.091	0.299315	254.626	1724.73	0.4499	0.0707	0.484393
5	L108	Zhongshuang4-2	176.817	1452.91	0.1319	0.0214	0.428603	234.001	1572.1	0.0852	0.0268	0.321205	218.626	1488.73	0.465	0.0933	0.422603
1	L109	Zhongshuang9-1	217.536	1392.05	0.3054	0.0772	0.382028	281.582	1600.31	0.2446	0.0578	0.426807	218.021	1792.3	0.6012	0.1404	0.342488
2	L109	Zhongshuang9-1	238.997	1692.89	0.3331	0.0781	0.375829	239.721	1490.12	0.2668	0.0585	0.423198	234.976	1958.08	0.5774	0.1137	0.378655
3	L109	Zhongshuang9-1	258.207	1287.68	0.2612	0.054	0.492368	286.532	1614.25	0.2092	0.0404	0.478934	247.803	2064.4	0.5332	0.1163	0.354976
4	L109	Zhongshuang9-1	254.789	1451.49	0.3589	0.0844	0.427408	230.152	1729.83	0.2875	0.0632	0.377043	240.6	2045.26	0.5623	0.1305	0.336377
5	L109	Zhongshuang9-1	233.371	1356.92	0.3944	0.0742	0.477579	197.646	1451.41	0.3159	0.0555	0.436649	226.6	1831.26	0.4858	0.0955	0.386298
1	L110	Zhongshuang11-2	125.462	1925.39	0.6697	0.195	0.182865	188.368	1604.55	0.5433	0.1891	0.252218	243.107	1981.38	0.6417	0.164	0.324363
2	L110	Zhongshuang11-2	148.769	1619.76	0.7477	0.1935	0.26194	175.85	1950.64	0.6066	0.1876	0.225704	235.768	2212.54	0.6491	0.1715	0.287401
3	L110	Zhongshuang11-2	163.502	1753.38	0.9602	0.2435	0.268852	178.118	1674.77	0.779	0.2361	0.259757	252.552	1819.98	0.8313	0.2276	0.33636
4	L110	Zhongshuang11-2	189.108	1496.68	0.6892	0.1911	0.313039	185.576	1859.92	0.5592	0.1853	0.231423	248.809	2109.63	0.6104	0.16	0.310316
5	L110	Zhongshuang11-2	152.714	1589.01	0.5717	0.1399	0.281989			0.4638	0.1357	#DIV/0!	238.809	1899.63	0.7267	0.1745	0.34363
1	L112	2011-6308	212.931	1375.55	0.4228	0.1205	0.351971	234.821	1414.89	0.3199	0.1048	0.336255	252.693	1334.28	0.4194	0.102	0.437794
2	L112	2011-6308	158.055	1319.36	0.4231	0.1068	0.321843	209.733	1473.38	0.3202	0.0929	0.329145	256.661	1316.92	0.3102	0.0602	0.501062
3	L112	2011-6308	251.808	1259.47	0.206	0.0573	0.41819	237.027	1626.21	0.1559	0.0498	0.313322	263.97	1450.09	0.2823	0.0734	0.411807
4	L112	2011-6308	180.272	1225.08	0.5986	0.1456	0.376939	199.081	1239.34	0.453	0.1266	0.364992	246.775	1456.1	0.5127	0.1026	0.458549
5	L112	2011-6308	211.591	1191.18	0.3141	0.063	0.46967	189.093	1794.26	0.2377	0.0548	0.313719	268.775	1278.1	0.3676	0.0826	0.483439
1	L113	2011-7103	281.148	1529.83	0.42	0.105	0.423667	264.134	1767.24	0.3257	0.0687	0.414719	255.179	1367.7	0.4539	0.0901	0.484513
2	L113	2011-7103	290.855	1551	0.6816	0.1616	0.44164	279.908	1350.75	0.5285	0.1058	0.508633	257.855	1527.52	0.57	0.1175	0.450213
3	L113	2011-7103	249.703	1849.56	0.4869	0.0964	0.405433	288.05	1683.72	0.3775	0.0631	0.505806	276.487	2190.76	0.5097	0.089	0.419541
4	L113	2011-7103	259.421	1377.55	0.3945	0.1173	0.387763	283.313	1314.56	0.3059	0.0768	0.461911	279.174	1811.33	0.3451	0.0869	0.37968
5	L113	2011-7103	250.049	1444.38	0.5451	0.1495	0.386962	313.004	1379.43	0.4227	0.0979	0.494877	247.174	1579.33	0.3562	0.0871	0.390257
1	L115	2012-3448	252.625	585.294	0.3315	0.0764	0.651908	267.425	807.63	0.2643	0.0655	0.57194	299.788	689.26	0.4207	0.0938	0.661102
2	L115	2012-3448	217.966	953.844	0.307	0.0608	0.535713	268.776	980.424	0.2448	0.0522	0.562485	318.249	909.153	0.3039	0.0638	0.625103
3	L115	2012-3448	252.947	1124.55	0.3017	0.0539	0.557333	240.874	1171.29	0.2405	0.0462	0.517032	333.446	865.359	0.2704	0.0498	0.676607
4	L115	2012-3448	196.07	1305.71	0.2106	0.0467	0.403762	259.645	657.91	0.1679	0.04	0.623572	321.161	925.257	0.2997	0.0662	0.611108
5	L115	2012-3448	226.289	840.086	0.2448	0.0545	0.547494	241.526	1035.04	0.1952	0.0467	0.493766	313.161	717.257	0.302	0.0682	0.659095
1	L116	2012-3546	163.206	1474.58	0.1411	0.0337	0.316663	197.899	1757.21	0.2092	0.033	0.416553	271.532	1268.19	0.2956	0.0575	0.52397
2	L116	2012-3546	164.642	1709.06	0.2839	0.0577	0.321572	193.809	1548.51	0.4209	0.0565	0.482503	283.328	1563.91	0.4952	0.1051	0.460509
3	L116	2012-3546	233.491	1384.8	0.1263	0.024	0.470144	221.535	1151.01	0.1872	0.0235	0.605245	273.329	1480.99	0.3086	0.0602	0.486149
4	L116	2012-3546	214.142	1356.1	0.2189	0.0627	0.355379	152.566	1761.89	0.3246	0.0614	0.314028	256.063	1517.7	0.2915	0.0615	0.44435
5	L116	2012-3546	211.751	1379.53	0.2787	0.0602	0.415415	212.929	1297.59	0.4132	0.0589	0.535138	296.063	1357.7	0.4936	0.0932	0.535938
1	L117	2012-4531	150.571	928.122	0.3031	0.0492	0.49986	204.223	1083.91	0.2475	0.0379	0.55165	210.523	1234.58	0.281	0.0522	0.478609
2	L117	2012-4531			0.1345	0.0298	#DIV/0!	182.643	1031.5	0.1098	0.0229	0.459162	205.619	1335.14	0.4276	0.0933	0.413772
3	L117	2012-4531	146.601	1115.57	0.2195	0.0505	0.36354	170.389	1263.52	0.1792	0.0389	0.383181	204.973	1483.92	0.3586	0.0749	0.39807
4	L117	2012-4531	145.933	1088.73	0.2715	0.0575	0.387593	185.017	1062	0.2216	0.0443	0.465662	204.038	1448.21	0.3691	0.0872	0.373574
5	L117	2012-4531	150.224	942.884	0.262	0.0705	0.371898	155.828	1203.84	0.2139	0.0543	0.337707	210.038	1254.21	0.3561	0.0905	0.397208
1	L118	2012-5086	221.491	1090.19	0.3248	0.0785	0.456706	186.709	1884.56	0.2505	0.0532	0.318104	256.952	1534.77	0.309	0.0572	0.474906
2	L118	2012-5086	168.97	1710.61	0.4987	0.0985	0.333379	208.29	1738.37	0.3847	0.0668	0.408297	251.325	1896.78	0.3838	0.0818	0.383358
3	L118	2012-5086	204.258	1882.76	0.4631	0.0852	0.370944	238.709	1490.73	0.3572	0.0578	0.497382	237.996	1689.14	0.3715	0.0706	0.425753
4	L118	2012-5086	204.906	1984.1	0.4837	0.1281	0.280554	203.88	1742.51	0.3731	0.0869	0.334376	248.758	1806.9	0.4299	0.1038	0.363131
5	L118	2012-5086	199.906	1546.61	0.5963	0.1336	0.365847	250.956	1927.07	0.46	0.0906	0.398024	248.758	1606.9	0.4361	0.0967	0.411124
1	L119	2012-5113	145.414	709.69	0.4719	0.1305	0.425594	167.467	1009.86	0.4177	0.0944	0.423223	198.091	1117.24	0.4291	0.0937	0.448113
2	L119	2012-5113	122.288	1028.15	0.3238	0.07	0.354914	184.763	1145.63	0.2866	0.0506	0.47739	202.621	1150.39	0.4068	0.0839	0.460626
3	L119	2012-5113	198.098	1316.4	0.1421	0.0352	0.377915	149.209	1154.55	0.1258	0.0254	0.390271	196.553	1252.95	0.18	0.0497	0.362306
4	L119	2012-5113	220.398	1356.82	0.3329	0.0787	0.407269	218.506	843.093	0.2947	0.0569	0.573073	205.088	1279.53	0.4436	0.1039	0.406293
5	L119	2012-5113	165.135	981.004	0.364	0.0877	0.411303	215.787	1211.93	0.3222	0.0634	0.475027	193.088	1067.53	0.3853	0.0796	0.466813
1	L120	2012-8327	314.869	1812.67	0.2798	0.0687	0.414336	274.047	1758.99	0.201	0.0524	0.374069	401.264	1757.21	0.3875	0.0624	0.586445
2	L120	2012-8327	255.85	1838.7	0.4329	0.0963	0.384809	267.033	1647.79	0.311	0.0734	0.407105	401.235	1732.02	0.5051	0.1169	0.500235
3	L120	2012-8327	241.221	1871.83	0.3834	0.1097	0.310533	282.439	1547.35	0.2754	0.0837	0.375229	383.683	1716.63	0.3853	0.0968	0.470802
4	L120	2012-8327	225.379	1719.67	0.3231	0.0884	0.323876	238.458	1934.48	0.2321	0.0674	0.297992	379.394	1819.29	0.3023	0.0772	0.449522
5	L120	2012-8327	272.581	1702.46	0.3777	0.0873	0.409231	221.262	1769.43	0.2713	0.0666	0.33748	411.394	1651.29	0.4414	0.122	0.474066
1	L121	2012-8355	293.606	1452.42	0.3598	0.0869	0.455628	248.233	1562.63	0.2493	0.0594	0.400018	329.777	1705.79	0.5297	0.1016	0.501976
2	L121	2012-8355	281.494	1661.74	0.4483	0.0885	0.461812	262.874	1342.41	0.3107	0.0604	0.501824	328.396	1740.88	0.5678	0.1183	0.475176
3	L121	2012-8355	227.081	2149.55	0.7693	0.1415	0.364815	284.956	1057.28	0.5332	0.0967	0.597765	321.675	2029	0.7238	0.1293	0.470191
4	L121	2012-8355	237.174	1959.4	0.5368	0.1421	0.313781	284.09	1366.37	0.3721	0.0971	0.443443	310.616	1909.22	0.523	0.1005	0.458479
5	L121	2012-8355	275.947	1703.08	0.6195	0.1388	0.419676	301.922	1088.04	0.4294	0.0948	0.556915	342.616	1741.22	0.6217	0.1262	0.492215
1	L122	2012-8380	189.719	1035.4	0.3967	0.0753	0.491176	154.841	1067.76	0.2551	0.0678	0.353013	207.461	1302.28	0.4158	0.0732	0.475042
2	L122	2012-8380	125.21	1407.5	0.2585	0.0529	0.302992	183.624	1218.23	0.1662	0.0476	0.344817	198.116	1366.56	0.3731	0.0649	0.454575
3	L122	2012-8380	177.285	1578.16	0.4487	0.0965	0.343115	195.696	1343.76	0.2885	0.0869	0.325914	210.654	1450.47	0.3486	0.0628	0.446343
4	L122	2012-8380	153.606	1536.78	0.2622	0.0483	0.351746	140.363	1026.12	0.1686	0.0435	0.346483	187.41	1455.1	0.3314	0.0702	0.378116
5	L122	2012-8380	179.536	1287.26	0.4707	0.1038	0.387427	220.744	1110.38	0.3027	0.0934	0.391836	223.41	1291.1	0.3961	0.0703	0.493663
1	L123	2012-8998	167.36	943.49	0.2798	0.0636	0.438322	179.464	1259.62	0.2397	0.0618	0.355922	254.665	1316.69	0.2154	0.0424	0.495605
2	L123	2012-8998	176.235	1669.16	0.5134	0.1043	0.341982	204.188	1263.06	0.4398	0.1014	0.41217	264.265	1483.64	0.4409	0.0818	0.489812
3	L123	2012-8998	159.782	1313.43	0.2822	0.0607	0.361257	191.981	1312	0.2417	0.059	0.374784	241.289	1493.45	0.3122	0.0623	0.447404
4	L123	2012-8998	221.743	1574.19	0.1855	0.0469	0.357797	214.377	1433.93	0.1589	0.0456	0.342523	252.406	1530.26	0.2659	0.078	0.359913
5	L123	2012-8998	182.175	1258.19	0.2728	0.0596	0.398581	225.886	1596.21	0.2337	0.0579	0.363539	254.406	1332.26	0.3516	0.0657	0.505424
1	L124	2012-9323	215.494	1364.08	0.3973	0.0935	0.401655	226.951	1600.42	0.3553	0.0878	0.364616	245.618	1216.49	0.4174	0.0965	0.46619
2	L124	2012-9323	202.654	1811.14	0.3018	0.0721	0.318971	218.127	1398.83	0.2699	0.0677	0.383351	252.357	1463.69	0.4399	0.103	0.424077
3	L124	2012-9323	195.598	1861.42	0.1852	0.0537	0.266	185.579	1291.81	0.1656	0.0504	0.320661	216.19	1532.86	0.3989	0.099	0.362358
4	L124	2012-9323	262.066	1771.64	0.3469	0.0946	0.351675	201.866	1413.93	0.3102	0.0889	0.332518	244.055	1510.35	0.363	0.0943	0.383485
5	L124	2012-9323	212.098	1544.46			#DIV/0!	196.302	1005.58			#DIV/0!	232.055	1298.35	0.5578	0.0986	0.502763
1	L125	2012-9354	274.691	914.83	0.32	0.0632	0.603226	233.818	1145.39	0.2926	0.0549	0.521071	222.893	1060.34	0.3299	0.071	0.494115
2	L125	2012-9354	197.33	1540.82	0.2197	0.045	0.384713	235.144	1031.94	0.2008	0.0391	0.539218	217.221	1092.46	0.2825	0.0594	0.486032
3	L125	2012-9354	210.654	1099.47	0.3596	0.0802	0.462099	215.849	934.036	0.3287	0.0697	0.521489	235.549	1064.37	0.3285	0.0733	0.497941
4	L125	2012-9354	177.399	1509.2	0.568	0.1424	0.319199	222.509	1028.03	0.5193	0.1238	0.475865	234.221	1181.39	0.394	0.0795	0.495604
5	L125	2012-9354	204.384	1109.21	0.4435	0.1075	0.431878			0.4055	0.0935	#DIV/0!	216.221	963.388	0.3442	0.0742	0.510075
1	L126	2012-9380	284.005	938.207	0.1538	0.0326	0.58816	317.856	918.181	0.1619	0.0444	0.557974	264.787	938.772	0.2143	0.0525	0.535171
2	L126	2012-9380	241.299	1177.99	0.2474	0.045	0.529669	284.53	881.542	0.2605	0.0614	0.577949	256.153	870.2	0.2751	0.0476	0.629799
3	L126	2012-9380	269.846	1264.62	0.1352	0.0236	0.550039	300.12	851.008	0.1423	0.0322	0.609148	267.605	1081.03	0.2344	0.0479	0.547792
4	L126	2012-9380			0.1444	0.0343	#DIV/0!	291.25	1195.12	0.152	0.0468	0.441809	261.849	1062.33	0.3075	0.0535	0.586214
5	L126	2012-9380	266.058	1011.13			#DIV/0!	266.078	1033.6			#DIV/0!	263.849	864.334	0.3281	0.0645	0.608275
1	L127	2012-9478	324.116	1449.56	0.6226	0.1536	0.47543	328.535	2211.26	0.5072	0.1259	0.37443	366.343	1754.61	0.4619	0.0993	0.492693
2	L127	2012-9478	254.674	1815.53	0.4175	0.1216	0.325063	303.406	2406.28	0.3401	0.0997	0.300758	349.934	1927.1	0.3489	0.0851	0.426764
3	L127	2012-9478	312.291	2219.14	0.6691	0.1566	0.375498	339.674	2693.91	0.5451	0.1284	0.348658	371.439	1974.58	0.3546	0.085	0.439698
4	L127	2012-9478	288.016	2167.99	0.292	0.0967	0.286304	246.208	2532.3	0.2379	0.0792	0.226035	351.572	1974.43	0.2746	0.0752	0.394017
5	L127	2012-9478	306.038	1801.49	0.5162	0.1518	0.366159	254.538	2783.71	0.4205	0.1244	0.236107	373.572	1796.43	0.3135	0.0911	0.417121
1	L128	2012-9542	230.166	1580.12	0.3408	0.0707	0.412509	179.345	1329.9	0.3044	0.0569	0.419092	231.253	1776.7	0.3676	0.066	0.420271
2	L128	2012-9542	203.715	2029.6	0.2884	0.0674	0.300448	182.311	1352.04	0.2576	0.0542	0.390567	235.662	2035.65	0.3234	0.0581	0.391873
3	L128	2012-9542	151.2	1819.33	0.3665	0.0802	0.275251	149.444	1585.46	0.3274	0.0645	0.323619	231.296	1998.59	0.4431	0.0806	0.388836
4	L128	2012-9542	153.09	1815.88	0.3916	0.0996	0.24895	217.518	1362.57	0.3498	0.0801	0.410776	218.737	2022.98	0.5359	0.1112	0.342575
5	L128	2012-9542	198.631	1711.81	0.4197	0.0643	0.430974	188.787	1740.1	0.3749	0.0517	0.440317	246.737	1850.98	0.4376	0.0892	0.395387
1	L129	2012-K8053	226.992	1859.34	0.2826	0.0695	0.331733	229.276	1869.7	0.2301	0.0538	0.344035	273.034	1869.7	0.4161	0.1073	0.361551
2	L129	2012-K8053	223.863	1777.02	0.2816	0.0767	0.316248	230.392	1704.57	0.2292	0.0594	0.342767	275.246	2015.83	0.4786	0.1195	0.353527
3	L129	2012-K8053	227.997	2187.8	0.3738	0.0999	0.280543	206.053	1988.69	0.3043	0.0774	0.289447	288.407	2178.48	0.4014	0.0886	0.374916
4	L129	2012-K8053	260.721	1658.96	0.2647	0.0716	0.367492	251.372	1722.76	0.2155	0.0554	0.362075	273.896	2116.34	0.3847	0.0957	0.342213
5	L129	2012-K8053	240.181	1762.15	0.4443	0.0786	0.435175	214.577	1657.45	0.3617	0.0609	0.434679	283.896	1926.34	0.4532	0.1001	0.400207
1	L130	R2	283.074	1184.05	0.238	0.0555	0.506224	327.54	1088.55	0.2054	0.0319	0.659565	317.415	875.084	0.3213	0.1441	0.447138
2	L130	R2	264.122	1450.56	0.0918	0.0188	0.47065	307.025	915.678	0.0792	0.0108	0.710887	343.303	930.347	0.2716	0.1557	0.391611
3	L130	R2	262.619	1128.16	0.1946	0.0383	0.541865	295.065	888.505	0.168	0.022	0.717192	337.765	1092.07	0.3313	0.1525	0.401885
4	L130	R2	262.849	992.155	0.3285	0.0905	0.490223	363.709	1227.73	0.2836	0.052	0.61769	320.828	1053.83	0.4178	0.1855	0.406769
5	L130	R2	280.362	1056.36	0.2162	0.0618	0.481458	316.326	932.719	0.1866	0.0355	0.640631	344.828	877.832	0.3506	0.1638	0.456756
1	L131	Xiwang106-1	103.594	2396.3	0.0538	0.0154	0.131211	170.917	1825.41	0.0668	0.0131	0.323159	204.309	2801.88	0.2962	0.1711	0.112084
2	L131	Xiwang106-1	161.507	2034.01	0.2251	0.0596	0.230706	164.883	2262.16	0.2794	0.0506	0.286969	213.026	2433.1	0.4512	0.215	0.15522
3	L131	Xiwang106-1	127.58	2003.84	0.1541	0.0341	0.223432	144.601	2183.12	0.1912	0.029	0.30396	213.133	2476.66	0.2922	0.1668	0.131004
4	L131	Xiwang106-1	177.56	2104.29	0.1036	0.0289	0.232236	197.003	1972.59	0.1286	0.0246	0.343007	210.156	2670.55	0.4071	0.1775	0.152891
5	L131	Xiwang106-1	142.56	2031.81	0.0659	0.0188	0.197398	170.601	2133.65	0.0818	0.016	0.290167	210.156	2470.55	0.3621	0.1551	0.165689
1	L132	Yangguang198-1	251.874	1467.73	0.4242	0.0881	0.452442	297.014	958.158	0.3189	0.0704	0.584057	364.322	1622.27	0.4683	0.0968	0.520718
2	L132	Yangguang198-1	277.832	1480.08	0.4329	0.1012	0.445362	325.245	957.347	0.3255	0.0809	0.57751	330.662	1727.61	0.4548	0.0915	0.487534
3	L132	Yangguang198-1	235.214	1946.42	0.2996	0.0656	0.355631	386.353	698.975	0.2252	0.0524	0.70375	332.449	1764.64	0.3955	0.0819	0.476377
4	L132	Yangguang198-1	288.01	1886.03	0.1741	0.0443	0.375056	299.002	1177.87	0.1309	0.0354	0.484183	333.478	1795.84	0.2687	0.0443	0.529705
5	L132	Yangguang198-1	271.937	1583.46	0.5742	0.0881	0.528147	376.719	931.303	0.4317	0.0704	0.712683	351.478	1613.84	0.536	0.1276	0.477767
1	L133	Yangguang2009-1	218.939	1515.63	0.2449	0.0633	0.358512	264.002	1208.52	0.1819	0.0564	0.413332	275.147	1499.69	0.3801	0.0762	0.477856
2	L133	Yangguang2009-1	195.042	1261.8	0.277	0.036	0.543247	230.024	1172.39	0.2058	0.032	0.557878	275.286	1602.48	0.357	0.0764	0.445284
3	L133	Yangguang2009-1	208.619	1836.6	0.2319	0.0577	0.313435	274.902	1033.33	0.1723	0.0514	0.471398	269.319	1675.26	0.3817	0.0787	0.43811
4	L133	Yangguang2009-1	200.134	1517.94	0.3929	0.0646	0.445027	208.121	1284.46	0.2919	0.0575	0.451318	290.251	1709.48	0.5137	0.1024	0.459975
5	L133	Yangguang2009-1	189.933	1394.74	0.3467	0.0906	0.342587	189.863	873.575	0.2576	0.0807	0.409599	256.251	1475.48	0.5476	0.1259	0.430326
1	L134	Zhongshuang10-1	122.376	2271.01	0.1627	0.0329	0.210411	194.531	2084.83	0.1515	0.0339	0.294281	183.411	2113.89	0.3664	0.0642	0.331184
2	L134	Zhongshuang10-1	153.371	2324.29	0.2125	0.051	0.21565	160.775	1896.82	0.1979	0.0526	0.241792	176.729	2379.71	0.4906	0.0895	0.289313
3	L134	Zhongshuang10-1	120.451	2141.69	0.0819	0.0178	0.205575	136.198	2215.48	0.0763	0.0183	0.204022	188.853	2216.48	0.3969	0.0653	0.341186
4	L134	Zhongshuang10-1	160.305	2064.19	0.2447	0.0633	0.230894	210.34	2002.91	0.2279	0.0653	0.268211	193.998	2347.69	0.525	0.0925	0.319265
5	L134	Zhongshuang10-1	128.827	2065.48	0.3182	0.0635	0.238121	153.444	1779.29	0.2964	0.0656	0.280396	171.998	2125.69	0.4582	0.0816	0.312406
1	L135	Zhongshuang12-1	170.092	1501.29	0.6158	0.1207	0.366299	251.967	1395.61	0.6947	0.1122	0.527822	206.778	1750.54	0.5791	0.117	0.368947
2	L135	Zhongshuang12-1	190.923	2076.72	0.3461	0.0877	0.266223	219.099	1332.73	0.3904	0.0815	0.44056	204.367	2373.2	0.5741	0.1022	0.326028
3	L135	Zhongshuang12-1	181.971	1740.01	0.2313	0.0584	0.292888	213.17	1371.85	0.2609	0.0543	0.427463	209.977	2065.37	0.5115	0.0852	0.379018
4	L135	Zhongshuang12-1	206.828	1868.3	0.4211	0.0935	0.332703	206.766	1290.64	0.475	0.0869	0.466862	212.041	2168.04	0.5469	0.1032	0.341368
5	L135	Zhongshuang12-1	181.829	1683.72			#DIV/0!	178.661	950.088			#DIV/0!	202.041	1958.04	0.4827	0.0851	0.369198
1	L136	Zhongshuang4Q	155.118	1592.03	0.2411	0.0465	0.335632	181.579	2057.13	0.1442	0.046	0.216732	225.649	1888.97	0.5606	0.0938	0.416547
2	L136	Zhongshuang4Q	161.371	2113.92	0.2305	0.0369	0.322883	160.277	1719.3	0.1379	0.0365	0.260465	230.606	2182.97	0.4782	0.0904	0.358484
3	L136	Zhongshuang4Q	139.227	2007.59	0.4508	0.092	0.253629	183.057	1877.65	0.2697	0.091	0.22417	227.34	1982.53	0.5214	0.0944	0.387768
4	L136	Zhongshuang4Q	143.885	2374.77	0.5177	0.0947	0.248811	138.237	1622.74	0.3097	0.0937	0.219703	229.865	2120.16	0.574	0.1021	0.378698
5	L136	Zhongshuang4Q	148.259	1895.92	0.5572	0.0993	0.304974	140.085	1474.16	0.3333	0.0983	0.243685	225.865	1916.16	0.4939	0.0816	0.416384
1	L137	Zhongshuang6-2	262.144	1835.01	0.3507	0.0764	0.396047	181.343	1434.88	0.2344	0.0525	0.360723	269.853	1756.53	0.3814	0.0739	0.442239
2	L137	Zhongshuang6-2	241.041	2075.48	0.2723	0.0789	0.286129	223.031	1382.73	0.182	0.0542	0.351335	273.476	1754.6	0.3658	0.0762	0.427989
3	L137	Zhongshuang6-2	270.248	2038.2	0.1602	0.0366	0.367232	213.927	1302.02	0.107	0.0251	0.41191	251.46	1984.53	0.335	0.0628	0.403313
4	L137	Zhongshuang6-2	237.656	1793.48			#DIV/0!	198.477	1352.25			#DIV/0!	281.93	1948.89	0.3089	0.0598	0.427675
5	L137	Zhongshuang6-2					#DIV/0!	231.134	1026.71			#DIV/0!	247.929	1714.89	0.4153	0.0721	0.454374
1	L138	Zhongshuang7-1	168.98	1234.77	0.356	0.0739	0.397321	187.619	1143.23	0.246	0.0574	0.412918	241.508	1225.83	0.4948	0.0827	0.541024
2	L138	Zhongshuang7-1	212.889	965.774	0.3947	0.0966	0.473871	197.957	1055.48	0.2727	0.075	0.405449	256.57	1393.51	0.4943	0.1033	0.468373
3	L138	Zhongshuang7-1	217.955	1380.57	0.2149	0.0499	0.404726	193.304	1016.86	0.1484	0.0388	0.420988	246.146	1396.84	0.3362	0.0647	0.47799
4	L138	Zhongshuang7-1	254.036	1009.16	0.3047	0.0469	0.620558	217.061	1246.14	0.2105	0.0365	0.501137	252.075	1442.73	0.484	0.098	0.463205
5	L138	Zhongshuang7-1	209.18	1038.25	0.3364	0.0636	0.515891	220.759	1301.72	0.2324	0.0494	0.443774	244.075	1234.73	0.4042	0.0787	0.503784
1	L139	Zhongyou589-2	255.476	1047.31	0.4637	0.1024	0.524854	301.444	940.141	0.473	0.1344	0.53017	228.474	1627.61	0.3974	0.0768	0.420746
2	L139	Zhongyou589-2	188.83	1004.35	0.1391	0.0359	0.421457	263.887	916.754	0.1419	0.0471	0.464443	234.15	1530.65	0.3573	0.0705	0.43671
3	L139	Zhongyou589-2	248.303	1336.74	0.2751	0.0695	0.423718	305.255	796.236	0.2806	0.0912	0.541188	229.35	1497.52	0.3237	0.0643	0.435349
4	L139	Zhongyou589-2	178.48	1488.88	0.2253	0.0473	0.363458	224.899	864.479	0.2298	0.062	0.490901	231.658	1652.93	0.372	0.07	0.426867
5	L139	Zhongyou589-2	216.593	1121.72	0.3862	0.0871	0.461254	236.565	853.013	0.3939	0.1143	0.488681	229.658	1450.93	0.3598	0.0735	0.436567
1	L140	Zhongyou821Q	244.267	1501.88	0.3816	0.0898	0.408681	172.146	1610.94	0.2288	0.0736	0.24936	276.285	1948.19	0.4965	0.0974	0.419587
2	L140	Zhongyou821Q	215.917	1902.7	0.5159	0.1333	0.305164	207.889	1879.84	0.3094	0.1093	0.238413	201.543	2242.12	0.5261	0.1067	0.307102
3	L140	Zhongyou821Q	156.275	1670.36	0.4388	0.0839	0.328547	213.49	1961.8	0.2632	0.0687	0.294244	217.717	1708.78	0.7009	0.1284	0.410203
4	L140	Zhongyou821Q	197.942	2119.7	0.2903	0.0633	0.299847	197.243	2236.27	0.1741	0.0519	0.228321	221.849	2056.37	0.3646	0.0695	0.361415
5	L140	Zhongyou821Q	214.697	1696.92	0.3686	0.0894	0.34282	205.697	2161.17	0.221	0.0733	0.222978	241.849	1876.37	0.4552	0.0891	0.397042
1	L143	Huashuang2	314.777	1636.62	0.4539	0.0896	0.493499	252.516	1738.78	0.317	0.0869	0.346305	282.744	2080.12	0.4928	0.0859	0.438139
2	L143	Huashuang2	233.758	1686.19	0.5076	0.1007	0.411348	246.252	1714.2	0.3545	0.0976	0.342874	273.564	2021.06	0.515	0.0999	0.410997
3	L143	Huashuang2	308.236	1631.88	0.3738	0.0618	0.53325	197.816	1688.74	0.261	0.0599	0.337925	278.122	2110.32	0.4747	0.0892	0.412236
4	L143	Huashuang2	245.099	1784.44	0.2767	0.0636	0.374051	275.48	1490.03	0.1932	0.0616	0.367031	287.144	2179.5	0.5042	0.0933	0.415879
5	L143	Huashuang2	264.415	1575.35	0.3796	0.0889	0.417484	220.607	1510.58	0.2651	0.0862	0.309933	269.144	1961.5	0.5585	0.1322	0.36696
1	L144	Aurora	237.497	1745.74	0.2855	0.0604	0.391378	196.357	2163.99	0.3158	0.0646	0.307277	258.755	2612.62	0.3914	0.0761	0.337479
2	L144	Aurora	235.012	1690.14	0.3263	0.087	0.342759	200.437	2003.06	0.361	0.0932	0.279327	264.792	2520.18	0.3576	0.0678	0.356569
3	L144	Aurora	166.98	2270.92	0.2231	0.0511	0.243012	181.72	2140.4	0.2468	0.0548	0.2766	272.772	2741.73	0.3555	0.077	0.314754
4	L144	Aurora	144.775	2262.43	0.3456	0.083	0.210391	190.612	1989.12	0.3823	0.0889	0.29183	252.44	2711.84	0.4788	0.1069	0.294252
5	L144	Aurora	208.218	1910.44	0.2986	0.0721	0.310999			0.3303	0.0772	#DIV/0!	278.44	2537.84	0.4567	0.1019	0.329635
1	L145	Huayou13	227.816	2256.64	0.542	0.1136	0.325083	226.423	1831.04	0.3818	0.0904	0.343084	284.649	2092.96	0.5707	0.2657	0.226079
2	L145	Huayou13	167.091	1693.03	0.4004	0.0914	0.301847	187.835	1638.45	0.282	0.0727	0.307811	278.209	1861.51	0.5556	0.1155	0.418242
3	L145	Huayou13	232.101	2443.05	0.346	0.0719	0.313746	238.336	1529.37	0.2437	0.0572	0.39902	265.954	2167.39	0.5202	0.0894	0.416571
4	L145	Huayou13	196.874	2108.05	0.4431	0.0815	0.336761	171.019	1840.61	0.3121	0.0648	0.309158	294.27	2158.62	0.5546	0.1014	0.427134
5	L145	Huayou13	189.465	1973.77	0.5104	0.1194	0.290949	181.017	1855.57	0.3595	0.095	0.269627	258.27	1922.62	0.7047	0.1504	0.386283
1	L146	Rucabo	196.055	1202.03	0.0501	0.0104	0.440001	191.419	1129.39	0.0512	0.0068	0.560662	241.134	1128.95	0.2278	0.0268	0.644826
2	L146	Rucabo	160.158	942.059	0.3044	0.0745	0.409903	209.529	1064.75	0.3115	0.0493	0.554245	212.895	1153.75	0.4854	0.066	0.575749
3	L146	Rucabo	203.496	1011.27	0.231	0.0537	0.463986	164.23	846.178	0.2364	0.0355	0.563784	216.84	1044.8	0.4413	0.0656	0.582666
4	L146	Rucabo	203.16	881.517	0.1226	0.0189	0.599196	224.395	1246.01	0.1254	0.0125	0.643707	230.623	1216.17	0.3938	0.0529	0.585347
5	L146	Rucabo	183.313	890.386	0.2262	0.0428	0.521092	181.99	944.137	0.2315	0.0283	0.611923	216.623	1002.17	0.3697	0.0684	0.538811
1	L147	Huayou3	193.221	1873.12	0.3184	0.0724	0.312077	218.804	1837.93	0.2679	0.0666	0.323811	249.093	2021.59	0.5886	0.1324	0.35391
2	L147	Huayou3	228.858	2252.93	0.5536	0.1327	0.297647	196.554	1908.88	0.4659	0.122	0.282238	247.471	2270.96	0.5936	0.1274	0.336754
3	L147	Huayou3	205.686	1972.7	0.3834	0.0867	0.315576	193.325	1837.5	0.3226	0.0797	0.298669	269.887	2479.82	0.4343	0.0976	0.326275
4	L147	Huayou3	240.668	2032.53	0.3108	0.071	0.34138	165.41	1370.15	0.2615	0.0653	0.325896	267.484	2369.46	0.4471	0.0824	0.379856
5	L147	Huayou3			0.6423	0.1408	#DIV/0!	156.229	1734.11	0.5405	0.1295	0.273266	243.484	2145.46	0.6509	0.15	0.329966
1	L148	Huayou14	237.235	1625.09	0.1964	0.0484	0.372008	268.713	1982.4	0.1593	0.043	0.334293	269.325	1717.58	0.5986	0.0966	0.492817
2	L148	Huayou14	236.43	2162.95	0.251	0.049	0.358946	252.808	1609.97	0.2036	0.0436	0.423056	266.957	1854.89	0.5262	0.1095	0.408846
3	L148	Huayou14	170.284	1813.37	0.3337	0.0791	0.283748	257.404	1887.05	0.2707	0.0703	0.344369	266.765	1862.76	0.4512	0.0856	0.430154
4	L148	Huayou14	178.841	2266.39	0.5799	0.1188	0.278075	235.817	1455.06	0.4704	0.1057	0.419027	276.682	1920.74	0.569	0.1106	0.425646
5	L148	Huayou14	197.125	1821.22	0.4014	0.0642	0.403604	241.584	1556.67	0.3256	0.0571	0.469482	258.682	1702.74	0.66	0.1281	0.439063
1	L149	Ningyou1	191.83	2213.29	0.3575	0.0992	0.238009	145.987	2748.42	0.2822	0.0783	0.160677	218.486	3874.71	0.4362	0.0932	0.208803
2	L149	Ningyou1	180.686	2474.6	0.4031	0.1085	0.213386	144.296	2848.54	0.3182	0.0857	0.158309	194.753	3920.02	0.5358	0.1056	0.201327
3	L149	Ningyou1	116.766	2146.24	0.4218	0.0942	0.195889	170.323	2997.83	0.3329	0.0744	0.202691	217.012	3746.87	0.56	0.1034	0.238778
4	L149	Ningyou1	124.262	2506.4	0.2074	0.0599	0.14651	152.788	2599.72	0.1637	0.0473	0.169021	219.083	3956.2	0.3957	0.0865	0.202124
5	L149	Ningyou1	145.259	2253.02	0.321	0.0632	0.246686	164.88	2783.62	0.2534	0.0499	0.231237	201.083	3738.2	0.6626	0.1165	0.234269
1	L150	Ceres	216.177	1574.59	0.1964	0.0446	0.376782	232.592	2016.91	0.1413	0.038	0.300118	222.401	1764.29	0.6069	0.1053	0.420804
2	L150	Ceres	133.032	1952.93	0.2827	0.0677	0.221456	189.957	2059.82	0.2034	0.0577	0.245332	212.234	1835.82	0.5308	0.112	0.353962
3	L150	Ceres	207.789	1650.19	0.4517	0.1021	0.357771	238.056	2177.57	0.3249	0.087	0.289904	213.179	1880.43	0.6759	0.1196	0.390496
4	L150	Ceres	147.818	2019.7	0.3684	0.0841	0.242768	139.951	1721.6	0.265	0.0717	0.231035	231.938	1942.85	0.5441	0.0959	0.403811
5	L150	Ceres	160.181	1658.77	0.4844	0.1061	0.305977	165.803	2272.88	0.3484	0.0905	0.219257	199.938	1710.85	0.4477	0.0829	0.386927
1	L151	11-9-700	191.841	1085.44	0.295	0.0716	0.42136	253.207	1058.77	0.2195	0.0622	0.457687	225.114	1289.61	0.4854	0.1054	0.445647
2	L151	11-9-700	159.163	1097.25	0.4316	0.0996	0.385967	208.62	1019.22	0.3211	0.0866	0.431478	217.775	1392.62	0.4612	0.0936	0.435197
3	L151	11-9-700	232.9	1339.98	0.4102	0.1054	0.403495	234.884	1257.2	0.3052	0.0916	0.383666	213.09	1283.62	0.5437	0.1182	0.43298
4	L151	11-9-700	220.157	1392.16			#DIV/0!	193.262	842.104			#DIV/0!	227.66	1430.95	0.6206	0.1271	0.437202
5	L151	11-9-700	190.778	1104.63			#DIV/0!	180.391	1070.97			#DIV/0!	209.66	1212.95	0.53	0.0993	0.479863
1	L152	11-9-701	178.761	1962.5	0.1887	0.05	0.255823	222.578	2112.07	0.1663	0.0395	0.307325	262.439	2500.59	0.6446	0.1182	0.364008
2	L152	11-9-701	198.33	2124.58	0.3063	0.0745	0.277353	173.088	2043.9	0.27	0.0588	0.279986	271.524	2548.68	0.7602	0.1407	0.365324
3	L152	11-9-701	191.732	2111.43	0.3655	0.115	0.223968	216.279	1977.85	0.3221	0.0908	0.27949	267.93	2665.44	0.5892	0.1221	0.326629
4	L152	11-9-701	190.536	2223.98	0.4817	0.1063	0.279658	155.946	1912.79	0.4246	0.0839	0.292083	248.298	2652.57	0.7017	0.1407	0.31826
5	L152	11-9-701	207.012	2023.37	0.3975	0.0783	0.341843	163.774	1860.81	0.3503	0.0618	0.332834	286.298	2490.57	0.6953	0.1093	0.422385
1	L153	11-9-702	151.28	1825.58	0.367	0.1146	0.209721	190.438	1526.43	0.2297	0.0721	0.284421	188.367	1656.11	0.4051	0.0892	0.340609
2	L153	11-9-702	160.927	1348.03	0.4744	0.1218	0.317393			0.297	0.0766	#DIV/0!	179.836	1528.21	0.4104	0.086	0.359618
3	L153	11-9-702	115.882	1752.87	0.5413	0.13	0.215854	164.069	1511.08	0.3389	0.0818	0.310268	191.862	1556.91	0.4338	0.1117	0.323679
4	L153	11-9-702	128.775	1529.01	0.1877	0.0402	0.282249	178.14	1678.95	0.1175	0.0252	0.330979	187.689	1681.41	0.3762	0.0697	0.375971
5	L153	11-9-702	138.285	1486.98	0.3236	0.0556	0.351179	156.579	1640.06	0.2025	0.035	0.355824	185.689	1479.41	0.4358	0.0967	0.361293
1	L154	11-9-703	109.443	1245.24	0.2225	0.0548	0.262997	117.653	1840.35	0.1952	0.0549	0.185206	227.668	1523.5	0.5246	0.0945	0.453426
2	L154	11-9-703	128.118	1443.58	0.2865	0.0559	0.312651	148.193	1920.45	0.2514	0.056	0.257289	216.509	1536.39	0.3025	0.0579	0.424044
3	L154	11-9-703	164.514	1605.82	0.2128	0.0504	0.30195	192.948	2088.51	0.1868	0.0505	0.254696	229.3	1651.64	0.4842	0.0954	0.413364
4	L154	11-9-703	199.83	1828.04	0.3985	0.0816	0.348043	130.662	2087.85	0.3497	0.0818	0.211072	243.492	1689.51	0.5093	0.0989	0.426002
5	L154	11-9-703	134.887	1388.39	0.3938	0.0629	0.378207	178.831	1878.33	0.3456	0.0631	0.342733	205.492	1451.51	0.6031	0.121	0.413708
1	L155	11-9-704	246.387	835.697	0.3123	0.0609	0.601895	258.938	1089.19	0.2887	0.043	0.614813	258.421	1289.18	0.3383	0.068	0.499314
2	L155	11-9-704	208.486	1194	0.1245	0.0295	0.424267	242.997	1011.29	0.1151	0.0208	0.570751	256.231	1385.93	0.3014	0.0573	0.493023
3	L155	11-9-704	245.528	898.594			#DIV/0!	202.544	1003.15			#DIV/0!	266.645	1376.16	0.4067	0.1045	0.429904
4	L155	11-9-704	194.582	1231.52			#DIV/0!	282.729	1205.52			#DIV/0!	249.432	1439.42	0.4015	0.1035	0.401992
5	L155	11-9-704	235.685	955.669			#DIV/0!	237.231	987.516			#DIV/0!	271.432	1261.42	0.4688	0.0874	0.535788
1	L156	11-9-705	173.578	1583.95	0.3834	0.1198	0.259649	146.373	1420.38	0.2582	0.1005	0.209334	189.464	1388.89	0.5316	0.1196	0.377466
2	L156	11-9-705	124.132	1655.95	0.3607	0.0926	0.226002	168.457	1687.75	0.2429	0.0777	0.237818	201.782	1326.44	0.5285	0.1175	0.406258
3	L156	11-9-705	148.048	1232.36	0.2555	0.0614	0.333292	176.277	1532.88	0.1721	0.0515	0.277609	190.142	1365.96	0.3357	0.0813	0.36499
4	L156	11-9-705	101.614	1486.64	0.2824	0.0605	0.241878	125.338	1486.91	0.1902	0.0507	0.240253	206.796	1473.43	0.4821	0.0829	0.449399
5	L156	11-9-705	125.558	1338.2	0.0465	0.008	0.352904	172.89	1663.65	0.0313	0.0067	0.32682	180.796	1247.43	0.369	0.0612	0.466346
1	L158	11-9-707	162.191	1764.01	0.2154	0.0419	0.320961	252.415	1284.37	0.2029	0.0338	0.541232	270.992	1694.93	0.5349	0.0922	0.481212
2	L158	11-9-707	226.26	1360.74	0.3001	0.0605	0.451991	231.158	1378.96	0.2827	0.0487	0.493181	272.44	1522.66	0.4925	0.0912	0.491411
3	L158	11-9-707	167.99	1591.62	0.2695	0.0609	0.318372	237.392	1169.81	0.2539	0.049	0.512557	261.245	1670.71	0.4169	0.0907	0.418179
4	L158	11-9-707	244.273	1412.08	0.3218	0.0948	0.369964	233.181	1484.98	0.3031	0.0763	0.384154	279.226	1740.43	0.3736	0.0858	0.411274
5	L158	11-9-707	190.021	1403.83	0.297	0.0802	0.333895	189.844	1310.26	0.2798	0.0645	0.38595	257.226	1518.43	0.5297	0.1089	0.451751
1	L164	10-Chong23	230.99	1823.04	0.389	0.1128	0.304084	229.192	2678.02	0.3395	0.0889	0.246325	218.765	2279.77	0.5178	0.0969	0.338963
2	L164	10-Chong23	197.017	2297.86	0.4103	0.1276	0.216114	191.049	2285.33	0.3581	0.1006	0.229334	218.794	2629.37	0.5847	0.1038	0.319138
3	L164	10-Chong23	213.92	2355.3	0.3029	0.0912	0.231747	197.074	2767.79	0.2643	0.0719	0.207442	217.629	2473.04	0.5376	0.1044	0.31184
4	L164	10-Chong23	199.474	2609.5	0.3002	0.0881	0.206648	184.056	2347.08	0.262	0.0695	0.228171	238.396	2580.73	0.6452	0.1049	0.362313
5	L164	10-Chong23	186.81	2134.63	0.1013	0.0323	0.215356	152.26	2255.44	0.0884	0.0255	0.189645	198.396	2340.73	0.504	0.0774	0.355634
1	L166	10-Chong25	115.305	1447.53	0.1982	0.0588	0.211668	227.405	989.788	0.263	0.0376	0.616423	207.767	920.177	0.3187	0.0578	0.55456
2	L166	10-Chong25	129.668	1928.01	0.4294	0.1052	0.21539	194.68	1023.2	0.5698	0.0673	0.616991	215.084	1422.09	0.4453	0.0812	0.45338
3	L166	10-Chong25	179.74	1830.59	0.2159	0.049	0.301979	190.636	881.235	0.2865	0.0313	0.664444	206.996	1084.97	0.4954	0.082	0.53545
4	L166	10-Chong25	193.104	1799.13	0.0968	0.024	0.302117	204.279	1273.51	0.1284	0.0153	0.573771	212.949	1245.41	0.2676	0.0596	0.434299
5	L166	10-Chong25	151.705	1558.29			#DIV/0!	170.286	1219.13			#DIV/0!	206.949	1039.41	0.3408	0.0808	0.456456
1	L167	10-Chong29	166.094	974.842	0.2903	0.0774	0.389885	138.761	1706.29	0.273	0.0558	0.284626	199.802	1042.55	0.3588	0.068	0.502789
2	L167	10-Chong29	114.926	2086.22	0.2221	0.0632	0.162194	154.327	1771.28	0.2089	0.0456	0.285277	199.563	1739.09	0.3215	0.0461	0.444529
3	L167	10-Chong29	125.812	2132.93	0.2082	0.0564	0.17881	152.512	1114.85	0.1958	0.0407	0.396907	179.434	1649.75	0.2661	0.0514	0.360236
4	L167	10-Chong29	139.887	2099.59	0.39	0.1091	0.192355	157.386	1561.47	0.3668	0.0787	0.319622	200.933	1585.13	0.5099	0.1155	0.358816
5	L167	10-Chong29	129.668	1659.74			#DIV/0!	143.013	1368.47			#DIV/0!	184.933	1369.13	0.3493	0.046	0.506338
1	L168	10-Chong32	253.514	2545.35	0.1347	0.0513	0.207305	224.195	1731.37	0.1821	0.035	0.402528	273.946	2636.16	0.5579	0.1166	0.332097
2	L168	10-Chong32	202.076	2342.59	0.2293	0.0621	0.241572	234.699	1677.16	0.31	0.0423	0.506308	252.169	2242.66	0.3798	0.0693	0.381279
3	L168	10-Chong32	224.459	2018.91	0.2814	0.071	0.305865	277.969	1850.43	0.3805	0.0484	0.541484	244.755	2199.02	0.5412	0.1109	0.35198
4	L168	10-Chong32	250.738	2214.77	0.2961	0.0647	0.341288	204.799	1765.52	0.4004	0.0441	0.512956	271.957	2474.28	0.5829	0.1267	0.335844
5	L168	10-Chong32	215.961	2143.13	0.2169	0.0474	0.315591	254.117	1797.37	0.2933	0.0323	0.562137	241.957	2244.28	0.5628	0.0762	0.44329
1	L169	10-Chong33	131.467	2007.48	0.22	0.0444	0.244994	191.277	2056.69	0.2106	0.0634	0.236018	196.268	2059.65	0.5227	0.0856	0.367842
2	L169	10-Chong33	127.83	2397.6	0.3056	0.0625	0.206785	170.018	1933.59	0.2925	0.0892	0.223801	203.127	2020.87	0.8384	0.1584	0.347265
3	L169	10-Chong33	158.127	2179.91	0.5135	0.1335	0.218149	173.783	1828.96	0.4916	0.1907	0.19675	190.718	2103.57	0.8676	0.1923	0.290302
4	L169	10-Chong33	203.281	2435.89	0.3064	0.0533	0.324203	144.631	2053.71	0.2933	0.0761	0.213481	203.704	2168.36	0.8654	0.1437	0.36133
5	L169	10-Chong33	148.335	2110.76	0.4526	0.1247	0.203228	143.501	1988.71	0.4333	0.1781	0.149336	189.704	1954.36	0.8371	0.1734	0.319078
1	L170	10-Chong34	205.519	1573.32	0.4076	0.1182	0.310561	190.71	1335.67	0.3834	0.0933	0.369776	223.066	1744.08	0.6423	0.1568	0.343794
2	L170	10-Chong34	149.442	1802.74	0.6038	0.1878	0.210438	177.423	1321.29	0.5679	0.1483	0.33959	222.969	1727.03	0.7956	0.1998	0.339539
3	L170	10-Chong34	187.799	1812.38	0.3416	0.1029	0.255947	177.638	1413.59	0.3213	0.0812	0.332105	235.984	1863.41	0.4283	0.1029	0.345171
4	L170	10-Chong34			0.3206	0.0941	#DIV/0!	166.186	1147.72	0.3015	0.0743	0.370105	234.34	1885.17	0.4688	0.1129	0.340441
5	L170	10-Chong34	175.35	1625.41	0.1948	0.0622	0.252539	142.661	1085.98	0.1832	0.0491	0.328925	220.34	1671.17	0.3696	0.0839	0.367417
1	L171	10-江Peng2	288.57	2248.99	0.215	0.0778	0.261767	298.768	2569.79	0.1789	0.0385	0.35075	286.536	2326.29	0.2656	0.063	0.341794
2	L171	10-江Peng2	224.046	2500.85	0.2157	0.0536	0.264989	259.975	2972.39	0.1795	0.0265	0.372033	265.576	2524.35	0.4564	0.0805	0.373618
3	L171	10-江Peng2	268.526	2348.42	0.1837	0.0382	0.354782	252.494	2596.18	0.1528	0.0189	0.440178	268.109	2496.19	0.2955	0.0582	0.352894
4	L171	10-江Peng2	295.589	2193.56	0.1739	0.0601	0.280529	301.515	3151.41	0.1447	0.0297	0.317936	279.407	2554.94	0.4404	0.0935	0.339978
5	L171	10-江Peng2	261.839	2198.62	0.3165	0.0771	0.328355	225.455	3128.23	0.2633	0.0381	0.332473	267.407	2342.94	0.3902	0.0797	0.358472
1	L172	10-江Peng3	269.756	2178.38	0.1924	0.0375	0.388509	266.56	2877.02	0.1876	0.0407	0.29926	282.403	2575.96	0.5062	0.1261	0.305597
2	L172	10-江Peng3	208.568	2566.84	0.3099	0.0625	0.287187	253.135	3079.29	0.3023	0.0679	0.267931	267.841	2838.42	0.5295	0.1051	0.32222
3	L172	10-江Peng3	243.875	2564.06	0.3115	0.0704	0.296195	251.88	3046.57	0.3038	0.0765	0.247174	262.658	2801.56	0.368	0.0931	0.270385
4	L172	10-江Peng3	253.06	2517.82	0.2383	0.0702	0.254389			0.2324	0.0763	#DIV/0!	263.967	2831.65	0.4702	0.1122	0.280918
5	L172	10-江Peng3	251.739	2353.37	0.2847	0.0769	0.28368	256.849	3086.65	0.2777	0.0836	0.216555	277.967	2645.65	0.3837	0.083	0.326921
1	L174	11-Yu7-117	180.127	1322.42	0.4004	0.1015	0.34952	230.91	1251.72	0.3708	0.1032	0.398611	255.248	1268.85	0.7296	0.1644	0.471671
2	L174	11-Yu7-117	160.002	1461.12	0.289	0.06	0.345317	193.595	1146.38	0.2676	0.061	0.425563	239.784	1350.04	0.5381	0.102	0.483735
3	L174	11-Yu7-117	203.181	1542.08	0.2736	0.0651	0.356394	185.533	1280.17	0.2534	0.0662	0.356812	248.94	1784.76	0.5728	0.1092	0.422512
4	L174	11-Yu7-117	225.028	1157.51	0.1604	0.0454	0.407179	205.988	1556.52	0.1485	0.0461	0.298884	235.991	1555.88	0.5208	0.0987	0.444547
5	L174	11-Yu7-117	203.845	1269.58			#DIV/0!	185.081	997.441			#DIV/0!	259.991	1379.88	0.6658	0.1237	0.503505
1	L175	11-Yu7-125	132.294	1325.65	0.1188	0.0345	0.255755	163.061	1353.33	0.1173	0.0276	0.338658	204.869	1290.78	0.3519	0.0537	0.509824
2	L175	11-Yu7-125	102.45	1473.28	0.2379	0.0519	0.241707	166.27	1592.49	0.235	0.0415	0.371557	190.745	1493.81	0.3665	0.0788	0.372603
3	L175	11-Yu7-125	122.234	1787.77	0.2316	0.0548	0.224181	115.682	1486.24	0.2288	0.0438	0.289061	206.37	1609.26	0.4707	0.0905	0.400114
4	L175	11-Yu7-125	145.033	1476.32	0.1663	0.0374	0.304021	200.477	1343.38	0.1643	0.0299	0.450559	199.661	1563.62	0.3565	0.0649	0.412255
5	L175	11-Yu7-125	126.286	1389.82	0.2889	0.0543	0.325892	162.865	1471.32	0.2854	0.0434	0.421271	201.661	1365.62	0.3564	0.0668	0.440675
1	L176	11-P74-8 Fu	289.594	1396.82	0.2309	0.0611	0.4393	232.117	1110.71	0.1756	0.0437	0.456447	265.658	951.404	0.3296	0.07	0.56799
2	L176	11-P74-8 Fu	208.893	1492.8	0.3607	0.0889	0.362148	255.035	1477.64	0.2743	0.0636	0.426732	256.285	1154.13	0.4058	0.0859	0.511964
3	L176	11-P74-8 Fu	235.716	2104.04	0.3425	0.0863	0.307774	233.281	1217.18	0.2605	0.0617	0.447264	247.476	1296.29	0.313	0.0623	0.489576
4	L176	11-P74-8 Fu	222.709	1575.86	0.4671	0.101	0.395256	253.382	1556.04	0.3553	0.0722	0.444856	261.473	1238.94	0.3783	0.0691	0.53605
5	L176	11-P74-8 Fu	233.427	1456.58	0.3376	0.0743	0.421351	276.974	1400.49	0.2568	0.0531	0.488869	251.473	1028.94	0.3502	0.0757	0.530656
1	L177	11-P74-13Fu	125.363	1756.59	0.2554	0.0577	0.240062	212.694	1454.95	0.2062	0.0533	0.361245	187.803	1927.55	0.3863	0.068	0.35629
2	L177	11-P74-13Fu	173.374	1781.81	0.2964	0.072	0.286	170.661	1759.72	0.2394	0.0666	0.258496	203.109	1909.07	0.4706	0.0856	0.369048
3	L177	11-P74-13Fu	125.479	1746.18	0.2528	0.0519	0.25927	200.691	1806.85	0.2041	0.048	0.320785	201.969	1799.37	0.4421	0.0828	0.374732
4	L177	11-P74-13Fu	185.871	1619.2	0.1995	0.0377	0.377898	173.745	1513.06	0.1611	0.0348	0.347082	184.627	1965.66	0.4481	0.0917	0.314589
5	L177	11-P74-13Fu	165.273	1627.18	0.3281	0.0804	0.293032	155.596	1874.6	0.265	0.0743	0.228418	210.627	1791.66	0.4584	0.087	0.382494
1	L179	P18Fu	261.024	1453.67	0.283	0.0642	0.441816	235.486	1172.02	0.21	0.0534	0.441386	277.027	1691.86	0.4693	0.0923	0.454311
2	L179	P18Fu	203.077	2509.59	0.25	0.0705	0.22297	202.44	1603.33	0.1855	0.0587	0.285207	286.557	2269.4	0.5119	0.0966	0.400884
3	L179	P18Fu	180.726	1517.57	0.3047	0.0654	0.356846	169.923	1186	0.2261	0.0544	0.37323	261.762	1922.16	0.3975	0.0688	0.440341
4	L179	P18Fu	154.807	1913.59	0.4541	0.1202	0.234083	195.228	1614.06	0.337	0.1001	0.289374	255.115	2041.14	0.4884	0.0935	0.394992
5	L179	P18Fu	218.411	1755.3	0.3002	0.0762	0.328952	168.708	1352.29	0.2228	0.0634	0.304793	295.115	1881.14	0.3657	0.0733	0.439051
1	L180	64Peng-10	167.459	737.149	0.1789	0.056	0.420535	135.541	743.093	0.0858	0.0492	0.241326	266.08	969.729	0.375	0.0836	0.55173
2	L180	64Peng-10	142.962	528.787	0.3326	0.093	0.491584	135.483	1026.66	0.1596	0.0818	0.204756	243.481	945.508	0.2557	0.0571	0.535569
3	L180	64Peng-10	165.208	1072.77	0.4221	0.1196	0.352127	127.443	1047.16	0.2026	0.1052	0.18988	239.465	1133.8	0.3335	0.0804	0.466973
4	L180	64Peng-10	221.552	660.155	0.1778	0.0469	0.559917	155.076	793.457	0.0853	0.0412	0.288075	267.675	1134.35	0.4777	0.0902	0.555499
5	L180	64Peng-10	158.866	643.979			#DIV/0!	152.755	991.161			#DIV/0!	231.675	898.347	0.3744	0.0612	0.612055
1	L181	Shengguang	127.745	2205.08	0.326	0.0618	0.234066	175.827	2211.14	0.2198	0.0726	0.194034	184.747	2432.99	0.6288	0.1054	0.311774
2	L181	Shengguang	91.0909	2377.44	0.5134	0.105	0.157782	173.566	2131.1	0.3462	0.1232	0.186241	186.566	2249.74	0.6783	0.1134	0.331564
3	L181	Shengguang	159.725	2433.93	0.5875	0.1263	0.233869	162.467	2112.41	0.3962	0.1482	0.170547	191.476	2342.52	0.7782	0.1518	0.295296
4	L181	Shengguang	190.917	2645.35	0.4558	0.0839	0.28165	174.116	2147.7	0.3074	0.0985	0.20192	206.596	2460.75	0.8711	0.1165	0.385661
5	L181	Shengguang	124.79	2263.94	0.462	0.1018	0.200099	164.273	2049.66	0.3115	0.1195	0.172813	168.596	2222.75	0.8945	0.1915	0.26161
1	L182	JiaYu17Peng	100.908	2026.62	0.2407	0.0547	0.179723	111.331	2022.53	0.1478	0.0403	0.16797	150.503	2136.3	0.47	0.0997	0.249313
2	L182	JiaYu17Peng	96.2781	2348.78	0.2811	0.0571	0.167911	155.41	1938.67	0.1725	0.0421	0.247249	162.363	2235.69	0.5223	0.1062	0.26317
3	L182	JiaYu17Peng	136.986	1964.37	0.2806	0.0603	0.245002	124.388	1911.1	0.1723	0.0445	0.201285	153.133	2261.15	0.4077	0.086	0.243031
4	L182	JiaYu17Peng	149.614	1944.29	0.1567	0.0396	0.233421	167.547	2238.42	0.0962	0.0292	0.197816	146.333	2302.05	0.3053	0.0686	0.220515
5	L182	JiaYu17Peng	129.835	1965.56	0.2566	0.056	0.232348	175.819	1998.69	0.1575	0.0413	0.251198	164.333	2120.05	0.2127	0.0531	0.236929
1	L183	JiaYu25Peng	173.766	1805.91	0.448	0.1167	0.269744	262.196	1343.14	0.4209	0.1003	0.450305	216.413	1706.43	0.3296	0.071	0.370571
2	L183	JiaYu25Peng	209.525	1939.96	0.1009	0.0187	0.368194	240.811	1418.82	0.0948	0.016	0.501403	217.265	1814.91	0.3767	0.0532	0.458772
3	L183	JiaYu25Peng	188.309	2176.08	0.4519	0.1087	0.264574	247.753	1280.9	0.4246	0.0934	0.467887	248.457	1834.33	0.5735	0.1067	0.421304
4	L183	JiaYu25Peng	233.189	1950.94	0.3078	0.0728	0.335707	172.579	1442.81	0.2892	0.0626	0.355915	221.379	1879.22	0.598	0.1109	0.388463
5	L183	JiaYu25Peng	207.878	1840.36	0.3258	0.0822	0.309248	178.566	1418.55	0.3061	0.0706	0.353074	233.379	1691.22	0.5621	0.0927	0.455559
1	L184	JiaYu16Peng	235.769	1218.76	0.2818	0.0705	0.436064	232.951	1191.15	0.2178	0.0351	0.548233	199.836	1434.31	0.5368	0.092	0.448407
2	L184	JiaYu16Peng	212.966	1484.3	0.7235	0.1922	0.35069	238.519	1116.79	0.5593	0.0956	0.555458	195.171	1529.81	0.5032	0.1076	0.373681
3	L184	JiaYu16Peng	194.528	1169.62	0.3954	0.1073	0.379989	229.795	1223.52	0.3057	0.0534	0.518115	200.572	1468.05	0.4177	0.0852	0.401132
4	L184	JiaYu16Peng	168.243	1442.11	0.3924	0.1124	0.289413	244.118	1077.14	0.3033	0.0559	0.551503	192.527	1571.39	0.4368	0.0933	0.364513
5	L184	JiaYu16Peng	210.599	1224.68	0.4065	0.0739	0.486101			0.3142	0.0367	#DIV/0!	204.527	1383.39	0.4829	0.083	0.462414
1	L185	JiaYu31Peng	154.669	2190.13	0.5276	0.1258	0.228503	161.081	1656.57	0.4444	0.1044	0.292743	214.031	1857.23	0.6014	0.1483	0.318495
2	L185	JiaYu31Peng	202.87	1834.86	0.5823	0.1175	0.353975	159.532	1945.5	0.4904	0.0975	0.292006	196.203	1833.83	0.6851	0.1411	0.341883
3	L185	JiaYu31Peng	119.915	1857.5	0.5272	0.1422	0.193121	163.717	1794.85	0.444	0.118	0.255518	192.644	1586.19	0.729	0.1208	0.422942
4	L185	JiaYu31Peng	197.289	1831.85	0.3715	0.1654	0.194783	163.638	1869.78	0.3129	0.1372	0.166384	209.959	1868.08	0.5221	0.1158	0.336315
5	L185	JiaYu31Peng	159.347	1781.49	0.416	0.1445	0.204775	169.028	2064.33	0.3504	0.1199	0.193086	191.959	1650.08	0.4695	0.0998	0.353704
1	L186	Huashuang5	211.405	1618.13	0.2061	0.035	0.434814	246.007	1350.34	0.2522	0.0356	0.563438	287.212	1637.8	0.3937	0.0638	0.519727
2	L186	Huashuang5	202.041	1582.3	0.2827	0.0612	0.371002	225.39	1348.73	0.346	0.0624	0.480956	274.492	1601.54	0.2759	0.0568	0.454304
3	L186	Huashuang5			0.1184	0.0201	#DIV/0!	208.326	1537.19	0.1449	0.0204	0.490477	257.822	2020.87	0.4148	0.0583	0.475814
4	L186	Huashuang5	209.169	1842.01	0.3111	0.0505	0.411607	199.742	1479.52	0.3808	0.0514	0.500048	284.175	1864.4	0.5923	0.0979	0.479752
5	L186	Huashuang5	192.976	1622.67	0.4286	0.0961	0.346575	192.407	1503.87	0.5246	0.0979	0.406732	262.175	1642.4	0.4286	0.0961	0.415866
1	L187	Huashuang4	251.425	1869.18	0.5335	0.1184	0.377371	287.656	1360.73	0.4723	0.1551	0.39163	314.209	2214.8	0.707	0.1632	0.380647
2	L187	Huashuang4	298.571	1601.66	0.3297	0.0814	0.430213	244.383	1498.45	0.2919	0.1066	0.308718	300.333	1995.48	0.5489	0.1112	0.426252
3	L187	Huashuang4	201.268	2342.52	0.3055	0.0635	0.292466	267.396	1129.65	0.2704	0.0831	0.4351	284.76	2497.7	0.3881	0.075	0.371053
4	L187	Huashuang4	279.922	2132.59	0.377	0.0925	0.348521	247.127	1553.23	0.3337	0.1211	0.304796	307.767	2343.99	0.4874	0.0849	0.429803
5	L187	Huashuang4	249.254	1867.99	0.3726	0.0964	0.340258	239.747	1165.15	0.3298	0.1263	0.34951	291.767	2127.99	0.5729	0.0937	0.456023
1	L188	Jia972	256.755	1724.36	0.3726	0.0924	0.375167	216.413	1538.3	0.3032	0.0868	0.329498	227.241	1830.62	0.5168	0.115	0.358087
2	L188	Jia972	175.292	1518.29	0.2568	0.0454	0.395058	241.521	1668.28	0.209	0.0426	0.415297	228.882	2019.61	0.4276	0.0757	0.390303
3	L188	Jia972	228.034	1660.16	0.4208	0.0843	0.406754	243.157	1485.79	0.3424	0.0792	0.414355	201.904	1908.23	0.5427	0.0939	0.379467
4	L188	Jia972	168.85	1397.67			#DIV/0!	224.523	1666.55			#DIV/0!	227.343	2027.49	0.5486	0.0837	0.423612
5	L188	Jia972	197.87	1465.88			#DIV/0!	239.496	1538.15			#DIV/0!	211.343	1811.49	0.6633	0.1154	0.401408
1	L189	Huashuang128	138.356	1499.29	0.5521	0.1431	0.262554	173.279	1771.62	0.5521	0.115	0.319527	272.61	1837.3	0.6014	0.121	0.424447
2	L189	Huashuang128	218.173	1423.77	0.2403	0.0523	0.413168	174.932	1622.98	0.2403	0.042	0.381449	281.308	1710.83	0.388	0.0855	0.42732
3	L189	Huashuang128	134.893	1706.03	0.2873	0.1048	0.178145	147.776	1594.62	0.2873	0.0842	0.240241	246.505	2076.59	0.3386	0.0776	0.341223
4	L189	Huashuang128	215.785	1642.74	0.4265	0.0712	0.440356	185.782	1849.2	0.4265	0.0572	0.428279	256.808	1964.91	0.4111	0.0718	0.428023
5	L189	Huashuang128	185.163	1474.99	0.3313	0.0803	0.341209	161.293	1685.65	0.3313	0.0645	0.329527	276.808	1784.91	0.6061	0.1079	0.465565
1	L191	Jia908	219.091	2359.44	0.2611	0.0654	0.270456	183.79	2708.4	0.2285	0.0497	0.237798	247.851	2676.86	0.4628	0.1094	0.281448
2	L191	Jia908	170.603	2239.79	0.3064	0.0814	0.222825	218.007	3069.01	0.2682	0.0618	0.235636	228.276	2465.25	0.4008	0.0975	0.275702
3	L191	Jia908	267.201	2551.51	0.379	0.1029	0.278351	240.935	2641.07	0.3318	0.0782	0.279056	235.262	2464.96	0.4981	0.1396	0.254034
4	L191	Jia908	239.91	2804.4	0.3357	0.0962	0.229897	175.457	3207.95	0.2938	0.0731	0.18021	238.129	2636.69	0.492	0.114	0.280459
5	L191	Jia908	223.02	2366.09	0.2777	0.0505	0.341377	224.698	2909.36	0.2431	0.0383	0.328956	236.129	2434.69	0.4921	0.1128	0.297312
1	L193	Jia915	174.739	1838.03	0.2519	0.0677	0.261302	236.974	1969.58	0.2515	0.103	0.227074	258.343	2515.57	0.4395	0.0841	0.34925
2	L193	Jia915	200.05	1971.64	0.2084	0.0341	0.382749	195.614	2130.04	0.2081	0.0519	0.269128	258.741	2798.06	0.4691	0.0933	0.317375
3	L193	Jia915	199.736	1985.75	0.0705	0.014	0.336217	198.314	1976.99	0.0704	0.0213	0.248992	253.217	2665.67	0.3754	0.0836	0.29901
4	L193	Jia915	214.233	1970.59	0.1003	0.0181	0.375951	178.269	2025.94	0.1001	0.0275	0.242594	239.767	2742.77	0.4497	0.0937	0.295551
5	L193	Jia915	213.784	1866.36			#DIV/0!	161.438	2021.25			#DIV/0!	273.767	2576.77	0.4105	0.0746	0.368937
1	L194	Jia922	212.171	2363.74	0.6445	0.1097	0.345273	238.992	2671.8	0.4771	0.1	0.299114	269.66	2704.34	0.5287	0.0964	0.353534
2	L194	Jia922	214.159	2449.26	0.2695	0.0519	0.31226	216.975	2559.75	0.1995	0.0473	0.263359	256.413	3019.81	0.3866	0.0731	0.309897
3	L194	Jia922	206.92	2287.53	0.3042	0.0636	0.301994	225.907	2691.21	0.2252	0.058	0.245812	250.112	2738.12	0.3143	0.0608	0.320742
4	L194	Jia922	217.939	2254.73	0.3716	0.084	0.299523	211.441	2852.09	0.2751	0.0766	0.210266	247.728	2909.76	0.5295	0.113	0.285172
5	L194	Jia922	224.228	2247.3	0.4337	0.0882	0.329141	228.933	2410.17	0.321	0.0804	0.274961	269.728	2731.76	0.4699	0.0859	0.350703
1	L195	Jia951Peng	199.34	1403.09	0.1781	0.0342	0.42524	184.51	1038.97	0.1071	0.0273	0.410618	262.192	1284.76	0.3253	0.0515	0.563141
2	L195	Jia951Peng	252.345	1184.76	0.1366	0.021	0.580795	193.715	1254.42	0.0822	0.0167	0.431854	253.208	1016.8	0.3539	0.066	0.571791
3	L195	Jia951Peng	183.407	743.107	0.1563	0.0367	0.512464	196.267	992.24	0.094	0.0293	0.388225	236.423	1123.78	0.3194	0.0614	0.522536
4	L195	Jia951Peng	256.141	871.479	0.2752	0.0629	0.562542	202.482	1360.88	0.1656	0.0502	0.329228	249.608	1240.78	0.4158	0.0854	0.494814
5	L195	Jia951Peng	223.921	939.155	0.1688	0.026	0.607527	195.482	1125.13	0.1015	0.0207	0.460021	251.608	1042.78	0.2739	0.0452	0.593848
1	L196	Jia917	211.851	1857.38	0.4579	0.1088	0.32434	212.183	1812.19	0.3442	0.1	0.287248	253.793	2675.92	0.3989	0.0785	0.325213
2	L196	Jia917	130.808	1635.89	0.5367	0.1167	0.268867	210.09	1692.24	0.4034	0.1073	0.318218	214.179	1894.3	0.4959	0.1129	0.331831
3	L196	Jia917	147.878	1386.56	0.3449	0.0544	0.403404	157.99	1361.04	0.2592	0.05	0.375687	209.723	2225.04	0.5972	0.1058	0.347274
4	L196	Jia917	90.3639	1826.64	0.168	0.03	0.216934	241.835	2178.37	0.1263	0.0276	0.33688	205.899	2345.09	0.4342	0.0832	0.314226
5	L196	Jia917	161.661	1603.24	0.2853	0.0496	0.367087	142.915	1727.15	0.2144	0.0456	0.280084	245.899	2185.09	0.4152	0.0838	0.357975
1	L197	Jia923	235.618	1640.54	0.298	0.0487	0.467755	201.337	2462.5	0.2787	0.0264	0.463272	263.541	1929.37	0.5808	0.093	0.46035
2	L197	Jia923	219.746	1922.75	0.14	0.0275	0.36782	203.849	1584.57	0.1309	0.0149	0.530558	257.298	1980.52	0.392	0.0708	0.418368
3	L197	Jia923	167.946	2286.79	0.1165	0.0232	0.269428	165.881	1587.85	0.1089	0.0126	0.474489	239.609	2889.97	0.2604	0.0516	0.294984
4	L197	Jia923	174.012	2079.37	0.2422	0.043	0.320356	223.02	1811.57	0.2265	0.0233	0.54478	261.483	2374.62	0.2569	0.0516	0.354101
5	L197	Jia923	191.528	1865.68	0.1812	0.0312	0.373515	186.257	1861.25	0.1694	0.0169	0.500768	245.482	2158.62	0.3627	0.0838	0.329852
1	L198	Jia931	255.112	1288.72	0.4667	0.0869	0.515301	237.206	1423.43	0.4619	0.1194	0.391973	268.263	1900.45	0.4063	0.0607	0.485821
2	L198	Jia931	175.162	1670.94	0.4851	0.0874	0.367822	235.673	1669.82	0.4802	0.12	0.360933	241.726	2058.24	0.4969	0.0721	0.447329
3	L198	Jia931	280.001	1586.38	0.3934	0.0888	0.438814	213.74	1541.61	0.3894	0.122	0.306777	262.6	2402.58	0.4416	0.0739	0.395088
4	L198	Jia931	227.548	1726.94	0.5804	0.093	0.451248	232.198	1799.52	0.5745	0.1277	0.367289	266.529	2229.42	0.569	0.0765	0.470678
5	L198	Jia931	224.302	1468.76			#DIV/0!					#DIV/0!	248.53	2011.42	0.6217	0.083	0.480655
1	L199	JiaYu05Peng	265.799	1995.96	0.3841	0.1157	0.306562	180.428	2172.85	0.4379	0.0965	0.273683	266.381	2094.64	0.4897	0.1155	0.350308
2	L199	JiaYu05Peng	255.118	2648.8	0.2203	0.0443	0.323851	210.671	2175.78	0.2511	0.0369	0.397186	246.657	2094.49	0.4492	0.0892	0.372273
3	L199	JiaYu05Peng	228.792	2044.48	0.6438	0.197	0.267783	173.141	2255.86	0.734	0.1644	0.255218	260.362	2030.62	0.4675	0.1161	0.340498
4	L199	JiaYu05Peng	277.241	2548.3	0.2734	0.048	0.382592	243.965	1822.37	0.3117	0.04	0.510572	255.8	2171.25	0.3922	0.0864	0.348446
5	L199	JiaYu05Peng	259.232	2174.53	0.4053	0.1155	0.294945	253.385	1961.01	0.4622	0.0964	0.382533	259.8	1975.25	0.327	0.071	0.377245
1	L200	Jia963Peng	171.082	1279.22	0.3357	0.0847	0.346431	170.799	1706.45	0.3798	0.0598	0.388638	209.138	1695.19	0.591	0.1116	0.395162
2	L200	Jia963Peng	140.627	1769.52	0.0721	0.02	0.222695	184.744	1673.28	0.0816	0.0141	0.389857	225.226	1858.74	0.3479	0.0686	0.380617
3	L200	Jia963Peng	154.677	1637.57	0.2976	0.0723	0.279951	153.641	1648.58	0.3366	0.051	0.380841	215.541	1908.92	0.4731	0.0966	0.356081
4	L200	Jia963Peng			0.0668	0.0134	#DIV/0!	201.752	1629.93	0.0755	0.0094	0.498543	233.635	1937.95	0.2725	0.051	0.391785
5	L200	Jia963Peng	143.262	1461.74			#DIV/0!	177.547	1538.05			#DIV/0!	199.635	1703.95	0.3929	0.0623	0.424917
1	L201	Huyou17-2	286.771	1301.23	0.452	0.0977	0.504849	213.326	1879.68	0.3805	0.0732	0.371043	290.023	2100.73	0.4951	0.1069	0.390023
2	L201	Huyou17-2	168.72	2086.45	0.5469	0.1408	0.239021	220.117	2230	0.4604	0.1056	0.30087	268.312	2407.34	0.6528	0.1417	0.339266
3	L201	Huyou17-2	232.413	1698.59	0.3467	0.0761	0.383995	213.025	2124.49	0.2918	0.057	0.339201	275.561	2614.02	0.6171	0.1052	0.382095
4	L201	Huyou17-2	177.448	1923.9	0.4209	0.0957	0.288586	248.669	1616.12	0.3543	0.0717	0.431924	267.965	2464.03	0.5936	0.1084	0.373245
5	L201	Huyou17-2	226.155	1670.27	0.5417	0.1095	0.401136	215.049	2276.04	0.456	0.0821	0.344169	287.965	2284.03	0.4775	0.1062	0.361787
1	L202	Huyou15-2	275.946	1747.7	0.1936	0.0427	0.417205	214.8	2723.96	0.1385	0.0287	0.275646	289.801	2141.97	0.2867	0.0675	0.364942
2	L202	Huyou15-2	244.765	1786.47	0.3061	0.0755	0.357112	221.196	2389.68	0.2191	0.0507	0.28572	300.151	1667.78	0.3091	0.0702	0.442099
3	L202	Huyou15-2	232.761	1573.1	0.2538	0.0677	0.356788	197.737	2392.85	0.1816	0.0455	0.248019	283.716	1730.86	0.3875	0.0751	0.458221
4	L202	Huyou15-2	241.713	1973.12	0.3532	0.0753	0.364922	250.35	2264.41	0.2528	0.0506	0.355818	294.223	1949.87	0.3999	0.0789	0.433362
5	L202	Huyou15-2	245.601	1648.4	0.1955	0.0514	0.361715	233.407	2883.2	0.1399	0.0345	0.247144	288.223	1743.87	0.37	0.0833	0.42334
1	L203	Huyou12	254.799	2165.72	0.5399	0.173	0.26856	227.115	3058.19	0.3943	0.1366	0.176526	280.432	2274.77	0.412	0.1045	0.327071
2	L203	Huyou12	200.34	2606.1	0.3737	0.0774	0.270689	204.638	2505.15	0.2729	0.0611	0.26732	261.901	2659.82	0.2755	0.0529	0.338976
3	L203	Huyou12	189.6	2772.74	0.2847	0.0634	0.234926	185.133	2530.32	0.2079	0.05	0.23326	257.107	2553.54	0.3755	0.0828	0.313477
4	L203	Huyou12	174.429	2532.26	0.2302	0.049	0.24449	208.618	2938.16	0.1681	0.0387	0.235715	250.48	2580.04	0.4438	0.1106	0.28035
5	L203	Huyou12	220.397	2414.11	0.1789	0.0388	0.296243	146.781	2712.34	0.1306	0.0306	0.18763	282.48	2412.04	0.472	0.099	0.358297
1	L204	Ningyou18-2	211.541	1631.83	0.6179	0.1147	0.411195	224.763	2063.84	0.5137	0.1318	0.297983	175.899	2261.81	0.6524	0.1227	0.292537
2	L204	Ningyou18-2	143.805	1989.39	0.5778	0.1169	0.263236	182.196	1944.28	0.4803	0.1343	0.251011	170.341	2395.82	0.6901	0.1313	0.272034
3	L204	Ningyou18-2	204.21	1689.98	0.3076	0.0675	0.35511	198.64	2248	0.2557	0.0775	0.225731	194.957	2474.35	0.493	0.12	0.244542
4	L204	Ningyou18-2	200.666	1623.93	0.6489	0.1304	0.380768	204.243	1952.95	0.5394	0.1498	0.273561	195.399	2492.33	0.5433	0.0888	0.324174
5	L204	Ningyou18-2	170.704	1630.2	0.2814	0.0673	0.304511	183.756	2006.5	0.2339	0.0773	0.216982	165.399	2262.33	0.576	0.0978	0.300986
1	L205	Ningyou16	300.061	1400.73	0.7375	0.1683	0.484195	229.457	2248.08	0.6812	0.1497	0.317151	286.542	2298.44	0.6919	0.1546	0.358127
2	L205	Ningyou16	256.833	1529.09	0.1565	0.025	0.512543	268.209	2220.53	0.1445	0.0222	0.440151	298.787	2211.57	0.3435	0.0697	0.399694
3	L205	Ningyou16	235.349	2075.78	0.5338	0.1327	0.313223	279.489	2337.84	0.4931	0.1181	0.332957	285.732	2391.16	0.3519	0.08	0.344533
4	L205	Ningyou16	222.377	2016.71	0.5239	0.1155	0.333406	234.216	2370.75	0.4839	0.1027	0.317637	282.354	2392.39	0.6143	0.1223	0.372179
5	L205	Ningyou16	262.452	1668.68	0.1929	0.0431	0.413122	291.819	2371.34	0.1781	0.0383	0.363969	298.354	2208.39	0.5042	0.0973	0.411791
1	L206	Ningyou14-2	257.605	1968.04	0.4554	0.1049	0.362345	188.44	2582.74	0.3237	0.0954	0.198438	285.726	2283.02	0.4109	0.0963	0.348114
2	L206	Ningyou14-2	113.843	2058.42	0.4905	0.1159	0.189668	214.185	2586.78	0.3487	0.1054	0.215028	261.732	2155.01	0.5028	0.1172	0.342558
3	L206	Ningyou14-2	225.623	2739.67	0.3875	0.0837	0.276028	183.936	2539.45	0.2754	0.0761	0.207685	265.711	2480.69	0.3647	0.0832	0.319503
4	L206	Ningyou14-2	156.864	2598.84	0.1296	0.0329	0.192094	222.181	2776.76	0.0921	0.0299	0.197732	266.056	2401.24	0.4002	0.101	0.305087
5	L206	Ningyou14-2	192.85	2221.92	0.305	0.0549	0.325323	207.199	2579.74	0.2168	0.0499	0.258685	276.056	2211.24	0.4557	0.1024	0.35715
1	L207	Ningyou12-2	206.182	1126.46	0.6193	0.096	0.541446	243.245	2355.66	0.4379	0.0988	0.313973	194.257	1645.96	0.6025	0.0862	0.452028
2	L207	Ningyou12-2	168.944	1712.1	0.4464	0.067	0.396664	197.701	1798.69	0.3156	0.069	0.334547	213.421	1770.45	0.3932	0.0543	0.46607
3	L207	Ningyou12-2	236.299	1899.89	0.8261	0.1116	0.479348	176.663	2179.69	0.5842	0.1149	0.29183	231.148	2010.14	0.6618	0.096	0.442189
4	L207	Ningyou12-2	219.538	1954.69	0.4893	0.0756	0.420934	254.204	1837.73	0.346	0.0778	0.380871	209.942	1905.85	0.5847	0.0851	0.430802
5	L207	Ningyou12-2	211.412	1562.61			#DIV/0!	211.77	1711.69			#DIV/0!	215.942	1711.85	0.5197	0.063	0.509948
1	L208	Shilijia	178.302	1543.53	0.545	0.0927	0.404456	135.631	1816.23	0.4882	0.0851	0.299921	230.239	2283.18	0.5484	0.1255	0.305868
2	L208	Shilijia	104.864	1529.67	0.4295	0.0827	0.262553	130.329	1744.51	0.3847	0.0758	0.274921	239.605	2377.04	0.4378	0.0942	0.319021
3	L208	Shilijia	210.2	1818.35	0.3434	0.0718	0.356036	143.175	1907.03	0.3076	0.0658	0.259791	252.932	2495.88	0.454	0.0988	0.317718
4	L208	Shilijia	176.184	1486.09	0.426	0.0963	0.344026	140.907	1752.29	0.3816	0.0883	0.257893	232.925	2477.36	0.3637	0.0847	0.28761
5	L208	Shilijia	174.393	1518.27	0.4674	0.095	0.361073			0.4187	0.0872	#DIV/0!	248.925	2293.36	0.5793	0.1252	0.334319
1	L209	Shilifeng-2	137.313	1478.86	0.6473	0.1586	0.274813	179.604	2178.4	0.5134	0.1036	0.290065	211.659	2343.25	0.7156	0.1489	0.302701
2	L209	Shilifeng-2	92.1699	1723.65	0.5585	0.0836	0.263209	158.685	2443.07	0.443	0.0546	0.345121	205.319	2347	0.7011	0.1282	0.323601
3	L209	Shilifeng-2	160.766	2233.39	0.509	0.1101	0.249689	150.762	2290.61	0.4037	0.0719	0.269832	207.761	2744.85	0.5657	0.1051	0.289474
4	L209	Shilifeng-2	161.271	2015.81	0.3503	0.0902	0.237048	142.372	2532.77	0.2778	0.0589	0.209563	219.246	2589.37	0.4934	0.0936	0.308598
5	L209	Shilifeng-2	128.895	1759.79	0.4845	0.1393	0.20303	122.194	2246.86	0.3843	0.091	0.186773	197.246	2367.37	0.5761	0.1202	0.285375
1	L210	Yangyou6	275.736	1378.6	0.2661	0.0501	0.515114	197.255	1373.68	0.2198	0.0755	0.294804	252.478	1892.7	0.4234	0.1004	0.360019
2	L210	Yangyou6	288.443	1780.69	0.2767	0.0549	0.449464	239.229	1329.89	0.2285	0.0828	0.331742	257.839	1883.09	0.4116	0.0993	0.362062
3	L210	Yangyou6	231.273	1198.2	0.1716	0.0333	0.498658	272.594	1313.82	0.1417	0.0502	0.369348	253.922	2013.26	0.2843	0.0574	0.384498
4	L210	Yangyou6	269.992	1246.07	0.3062	0.0681	0.493477	216.06	1412.88	0.2529	0.1026	0.273751	236.746	2011.68	0.3481	0.0858	0.323164
5	L210	Yangyou6	290.31	1327.26	0.3347	0.0747	0.494958	256.659	1383.7	0.2765	0.1126	0.312941	272.746	1847.68	0.3116	0.0734	0.385244
1	L211	Yangyou5	281.688	1616.39	0.2495	0.0357	0.549131	260.143	1556.95	0.3353	0.0329	0.63002	286.214	1817.11	0.2916	0.0463	0.497994
2	L211	Yangyou5	220.57	1532.05	0.2763	0.0558	0.41619	243.176	1460.79	0.3713	0.0513	0.546459	278.591	1802.2	0.2728	0.0523	0.446388
3	L211	Yangyou5	219.677	1923.34	0.2116	0.0618	0.281129	227.658	1460.42	0.2844	0.0568	0.438368	291.185	1878.55	0.4194	0.0805	0.44677
4	L211	Yangyou5	204.411	1586.33	0.2134	0.0394	0.411045	244.025	1354.02	0.2868	0.0362	0.588112	298.33	1945.62	0.2922	0.0569	0.440535
5	L211	Yangyou5	218.546	1538.18	0.2933	0.0482	0.463683	216.43	1293.21	0.3941	0.0443	0.598209	272.33	1719.62	0.328	0.0501	0.509036
1	L212	Zhenyou3	189.714	2015.96	0.0544	0.0173	0.228346	164.112	1503.44	0.0471	0.0228	0.184004	172.248	2095.37	0.2362	0.0482	0.287157
2	L212	Zhenyou3	107.434	1226.33	0.1794	0.0419	0.272778	173.453	1605.99	0.1554	0.0554	0.232515	170.764	1734.61	0.3831	0.068	0.356757
3	L212	Zhenyou3	198.711	2003.72	0.2262	0.0526	0.29897	170.959	1217.49	0.1959	0.0695	0.283565	183.826	2128.57	0.1711	0.0383	0.278398
4	L212	Zhenyou3	101.123	1471.09	0.0897	0.0229	0.212137	188.919	1566.09	0.0777	0.0303	0.236256	164.612	2075.19	0.2986	0.0593	0.285423
5	L212	Zhenyou3	161.117	1586.26	0.557	0.1248	0.311922	186.765	1718.52	0.4826	0.1649	0.241308	186.612	1897.19	0.3485	0.083	0.292288
1	L213	Hongyou3-2	152.573	1722.26	0.1437	0.0339	0.273003	140.162	1789.51	0.1395	0.0299	0.267627	190.669	1847.16	0.3168	0.0726	0.310548
2	L213	Hongyou3-2	96.1164	1843.42	0.5711	0.1387	0.176744	162.654	1546.44	0.5547	0.1227	0.32226	192.857	2129.31	0.4281	0.099	0.281432
3	L213	Hongyou3-2	186.576	1873.79	0.1698	0.0501	0.25232	155.52	1644.66	0.1649	0.0443	0.260348	207.676	2237.83	0.4302	0.095	0.295898
4	L213	Hongyou3-2	127.44	1705.93	0.2912	0.0936	0.188584	184.789	1963.46	0.2828	0.0828	0.243251	206.067	2180.43	0.4036	0.0922	0.292637
5	L213	Hongyou3-2	132.736	1670.38	0.4944	0.1444	0.213882	197.434	1726.95	0.4802	0.1276	0.300818	188.067	1962.43	0.5066	0.1104	0.305439
1	L214	Suyou1-2	155.406	1585.7	0.4086	0.0738	0.351749	151.562	1253.72	0.3127	0.0521	0.420481	207.984	1419.15	0.4147	0.079	0.434812
2	L214	Suyou1-2			0.3335	0.0945	#DIV/0!	130.395	1353.34	0.2552	0.0667	0.26935	191.999	1564.25	0.3924	0.0932	0.340708
3	L214	Suyou1-2			0.2278	0.0699	#DIV/0!	182.438	1163.76	0.1743	0.0493	0.356601	192.43	1465.57	0.3339	0.0899	0.327807
4	L214	Suyou1-2	139.332	1756.47	0.3628	0.072	0.285565	108.779	1258.1	0.2776	0.0508	0.320874	186.471	1571.99	0.3892	0.0767	0.375749
5	L214	Suyou1-2	155.77	1557.58	0.3439	0.0963	0.263156	117.26	1354.68	0.2632	0.068	0.250956	208.471	1393.99	0.3276	0.0769	0.389161
1	L215	Zheyou18	172.218	1307.84	0.1351	0.0321	0.356587	160.315	1620.06	0.1806	0.031	0.365684	238.235	1451.56	0.219	0.0471	0.432825
2	L215	Zheyou18	179.503	964.631	0.3341	0.052	0.544542	181.122	1273.84	0.4467	0.0503	0.558053	252.961	1549.44	0.3761	0.0732	0.456174
3	L215	Zheyou18	142.204	1640.72			#DIV/0!	167.575	1615.47			#DIV/0!	257.245	1771.34	0.3608	0.0591	0.469944
4	L215	Zheyou18	144.136	1168.5			#DIV/0!	207.028	1234.97			#DIV/0!	263.481	1704.78	0.2647	0.0519	0.440796
5	L215	Zheyou18	148.481	1158.62			#DIV/0!	232.317	1235.74			#DIV/0!	235.481	1476.78	0.2121	0.0454	0.426916
1	L217	Zheshuang8	198.827	1574	0.261	0.0473	0.410735	166.05	1748.34	0.142	0.0359	0.273082	246.939	1427.13	0.325	0.0799	0.413083
2	L217	Zheshuang8	212.232	1481.72	0.4574	0.0824	0.442924	186.812	1511.63	0.2488	0.0626	0.329388	231.312	1418.96	0.4309	0.0988	0.415534
3	L217	Zheshuang8	190.781	1526.31	0.1514	0.0507	0.271805	151.599	1798.06	0.0823	0.0385	0.152708	231.942	1551.88	0.379	0.1054	0.349562
4	L217	Zheshuang8	214.987	1448.49	0.1666	0.0385	0.391083	211.498	1486.09	0.0906	0.0292	0.306314	228.731	1557.99	0.2921	0.0879	0.327897
5	L217	Zheshuang8	212.907	1391.19	0.2618	0.0834	0.324508	187.569	1520.1	0.1424	0.0633	0.217273	244.731	1373.99	0.4313	0.094	0.449718
1	L218	Zheyou758	258.009	1864.63	0.563	0.1295	0.37561	228.286	1837.01	0.4113	0.0879	0.367682	291.064	2743.35	0.5056	0.1259	0.298775
2	L218	Zheyou758	216.578	1815.83	0.5807	0.1388	0.33289	252.646	1888.83	0.4242	0.0942	0.375911	295.619	2587.32	0.491	0.1223	0.314462
3	L218	Zheyou758	241.018	1932.94	0.5007	0.1507	0.292927	220.708	1763.53	0.3658	0.1023	0.309159	288.521	2993.94	0.4562	0.1381	0.241472
4	L218	Zheyou758	189.918	1901.58	0.4386	0.088	0.332346	268.906	1985.26	0.3204	0.0597	0.420943	280.735	2863.87	0.3558	0.0804	0.302554
5	L218	Zheyou758	237.152	1804.02	0.3626	0.063	0.430722	246.784	2282.48	0.2649	0.0427	0.401468	302.735	2685.87	0.4797	0.1116	0.326367
1	L219	Huyou14	236.711	1687.95	0.1585	0.0241	0.479789	230.09	1501.3	0.1147	0.0192	0.477962	273.402	1467.59	0.4125	0.097	0.442035
2	L219	Huyou14	183.642	2027.37	0.1109	0.0181	0.356912	231.379	1513.47	0.0802	0.0144	0.459885	264.605	1776.73	0.3784	0.0649	0.464762
3	L219	Huyou14	246.999	1500.23	0.1443	0.0226	0.512486	233.196	1238.25	0.1044	0.018	0.522058	271.272	1793.79	0.3825	0.079	0.422703
4	L219	Huyou14	199.784	1519.98	0.4271	0.0747	0.429062	230.09	1332.56	0.3092	0.0597	0.472096	269.76	1779.37	0.3962	0.0742	0.447364
5	L219	Huyou14	216.784	1560.39	0.2874	0.0609	0.396003			0.208	0.0487	#DIV/0!	269.76	1579.37	0.3528	0.0668	0.47426
1	L220	Huyou18-2	182.809	1089.76	0.3801	0.0679	0.484286	213.706	1286.41	0.3399	0.0832	0.404294	210.16	1432.99	0.4198	0.0759	0.447868
2	L220	Huyou18-2	190.182	1428.93	0.303	0.061	0.397992	172.373	1060.26	0.271	0.0747	0.370989	214.799	1549.21	0.4658	0.0913	0.414307
3	L220	Huyou18-2	124.41	792.264	0.1269	0.0279	0.41665	238.192	1439.63	0.1135	0.0341	0.355132	217.863	1412.33	0.3209	0.0565	0.466988
4	L220	Huyou18-2	137.434	1170.65	0.4381	0.0958	0.349329	151.403	913.166	0.3918	0.1173	0.356415	230.274	1580.84	0.4772	0.1132	0.380444
5	L220	Huyou18-2	144.167	1011.65	0.2116	0.0625	0.32545	155.739	1057.76	0.1892	0.0765	0.266938	198.274	1348.84	0.3635	0.0801	0.400148
1	L221	Huyou19	175.714	1171.18	0.143	0.0259	0.453062	164.18	548.404	0.105	0.0247	0.559988	215.491	1322.21	0.5424	0.1158	0.432908
2	L221	Huyou19	147.411	582.551	0.3223	0.0737	0.5253	154.105	780.874	0.2368	0.0704	0.398971	203.541	902.362	2.7882	0.1387	0.819311
3	L221	Huyou19	136.038	1007.73	0.4195	0.0967	0.369334	127.559	462.921	0.3082	0.0924	0.478923	204.443	1040.65	0.5377	0.1304	0.447539
4	L221	Huyou19	107.271	870.572	0.3254	0.0657	0.378991	178.065	663.186	0.2391	0.0627	0.505903	191.825	1172.41	0.4831	0.1052	0.429015
5	L221	Huyou19	155.504	822.07	0.3173	0.0867	0.409082	119.204	758.59	0.2331	0.0828	0.306702	223.825	1004.41	0.7696	0.149	0.535101
1	L222	Zheyou19	185.926	1610.08	0.7076	0.1254	0.394527	239.655	1362.37	0.4678	0.0794	0.50894	269.96	1415.18	0.5098	0.0742	0.567219
2	L222	Zheyou19	256.568	1703.19	0.3643	0.0851	0.392048	208.434	1697.41	0.2408	0.0538	0.354677	280.425	1625.96	0.5116	0.0763	0.536267
3	L222	Zheyou19	214.485	1687.36	0.3328	0.0753	0.359711	232.837	1447.28	0.22	0.0476	0.42646	290.012	1635.75	0.3561	0.0662	0.488152
4	L222	Zheyou19	283.19	1604.21	0.1593	0.0384	0.42274	183.595	1807.65	0.1053	0.0243	0.305612	298.132	1676.96	0.3801	0.0523	0.56371
5	L222	Zheyou19	216.462	1497.88	0.1148	0.0204	0.448499	176.559	1822.62	0.0759	0.0129	0.363042	262.132	1440.96	0.3449	0.049	0.561491
1	L223	Zheyou21-2	351.792	886.055	0.3523	0.0735	0.655535	316.592	1468.21	0.3068	0.0654	0.502872	327.06	1231.34	0.3683	0.0876	0.527572
2	L223	Zheyou21-2	280.434	1115.57	0.2602	0.0657	0.498892	340.482	1068.71	0.2266	0.0584	0.552809	321.597	1413.19	0.2506	0.07	0.448943
3	L223	Zheyou21-2	366.069	1537.76	0.3303	0.0804	0.494432	300.795	1315.54	0.2877	0.0715	0.479174	337.537	1450.08	0.5656	0.0924	0.587602
4	L223	Zheyou21-2	300.259	1620.8	0.4146	0.0988	0.437377	366.853	1001	0.3611	0.0879	0.600887	337.731	1473.87	0.3714	0.0974	0.466315
5	L223	Zheyou21-2	313.604	1163.79	0.3415	0.1001	0.478981	386.39	1069.56	0.2974	0.089	0.546932	319.731	1255.87	0.388	0.0765	0.563557
1	L224	Zheshuang6	248.357	2016.19	0.3745	0.1003	0.315037	285.122	2002.37	0.4424	0.0875	0.418583	342.686	2517.31	0.449	0.0933	0.395816
2	L224	Zheshuang6	294.312	1927.88	0.4219	0.0761	0.458393	297.454	1818.56	0.4984	0.0664	0.551112	328.529	2155.09	0.4797	0.0772	0.486453
3	L224	Zheshuang6	233.308	1397.91	0.4154	0.1049	0.39792	282.013	1668.28	0.4907	0.0915	0.475494	347.75	2173.35	0.4499	0.101	0.416141
4	L224	Zheshuang6	271.51	1735.87	0.362	0.0785	0.419039	275.844	2114.69	0.4276	0.0685	0.448812	323.655	2365.92	0.3978	0.0745	0.422116
5	L224	Zheshuang6	277.475	1688.79	0.454	0.0695	0.517677	312.216	1943.11	0.5363	0.0606	0.587114	355.655	2197.92	0.4285	0.0687	0.502309
1	L225	Wanyou15	190.333	1694.35	0.4596	0.1021	0.335843	227.544	1727.45	0.3961	0.101	0.340624	254.323	1960.86	0.5776	0.0847	0.469346
2	L225	Wanyou15	237.004	1854.14	0.2405	0.052	0.371539	253.922	1549.21	0.2073	0.0514	0.397967	272.147	2304.48	0.4612	0.0745	0.422325
3	L225	Wanyou15	200.143	2219.44	0.2743	0.0567	0.303744	235.719	1686.69	0.2364	0.0561	0.370634	258.952	2142.17	0.3387	0.0631	0.393521
4	L225	Wanyou15	250.133	2167.66	0.2084	0.0354	0.40452	316.365	1915.47	0.1796	0.035	0.458735	280.807	2254.84	0.2625	0.0516	0.387832
5	L225	Wanyou15	199.855	1847.63	0.241	0.0539	0.325985	273.425	1558.43	0.2077	0.0533	0.406066	242.807	2016.84	0.4147	0.0743	0.401895
1	L226	Wanyou16	221.701	1285.96	0.3002	0.0653	0.442142	207.586	1557.53	0.2141	0.0694	0.291366	277.263	1509.94	0.3488	0.0517	0.553341
2	L226	Wanyou16	213.396	1327.9	0.4389	0.1023	0.408096	186.26	1438.45	0.3131	0.1088	0.271472	295.158	1437.72	0.4396	0.0992	0.476374
3	L226	Wanyou16	192.86	1405.99	0.3339	0.0743	0.381355	226.084	1429.16	0.2382	0.079	0.322944	277.488	1551.53	0.6013	0.1063	0.502902
4	L226	Wanyou16	170.31	1550.76	0.3231	0.0602	0.370846	158.738	1245.12	0.2305	0.064	0.314673	275.303	1591.73	0.4544	0.0987	0.443292
5	L226	Wanyou16	206.661	1287.47	0.1684	0.0444	0.378421	179.692	1106.26	0.1201	0.0472	0.292439	291.303	1407.73	0.5573	0.0885	0.565799
1	L227	Wanyou20	259.301	1427.54	0.2662	0.072	0.40176	245.81	1558.09	0.1691	0.0619	0.301179	344.016	1661.9	0.3163	0.0641	0.505305
2	L227	Wanyou20	248.299	1491.05	0.1787	0.0471	0.387184	228.955	1531.4	0.1135	0.0405	0.295273	292.2	1731.48	0.3239	0.073	0.428171
3	L227	Wanyou20	179.403	1716.45	0.2572	0.0603	0.308347	271.563	1581.38	0.1634	0.0518	0.351364	290.978	1675.61	0.2971	0.0727	0.415091
4	L227	Wanyou20	207.2	1805.82	0.283	0.0636	0.337993	255.688	1405.86	0.1798	0.0546	0.374576	292.065	1772.66	0.438	0.0945	0.432995
5	L227	Wanyou20	239.136	1512.54	0.3027	0.0572	0.455536	213.917	1644.45	0.1923	0.0491	0.337517	326.065	1606.66	0.3064	0.0551	0.530194
1	L228	Wanyou29	270.912	1345.6	0.2938	0.057	0.50926	271.292	1182.46	0.2521	0.0524	0.524671	320.303	1687.78	0.3062	0.0563	0.507909
2	L228	Wanyou29	230.434	1451.65	0.2869	0.0525	0.464516	305.145	1482.64	0.2462	0.0483	0.511978	326.603	1798.55	0.3093	0.0625	0.473314
3	L228	Wanyou29	244.022	1447.65	0.2175	0.0463	0.441917	311.831	1183.17	0.1866	0.0425	0.536427	334.388	1848.88	0.2651	0.0518	0.480681
4	L228	Wanyou29	180.151	1474.02	0.3807	0.0908	0.33881	285.154	1669.08	0.3267	0.0835	0.400639	308.098	1859.4	0.3475	0.0722	0.443673
5	L228	Wanyou29	248.427	1349.25	0.2921	0.064	0.456624	319.041	1613.29	0.2506	0.0588	0.457356	346.098	1697.4	0.361	0.0663	0.526115
1			211.307	1375.54	0.2587	0.0429	0.480886	180.779	1435.21	0.2059	0.0404	0.390971	227.308	1983.22	0.4787	0.057	0.490464
2			198.918	1292.59	0.4446	0.0807	0.458824	188.729	1515.51	0.3538	0.0761	0.366674	213.981	1863.63	0.5747	0.1069	0.381676
3			202.405	1302.65	0.3907	0.0672	0.474617	177.664	1424.13	0.3109	0.0634	0.379561	217.732	1878.13	0.5359	0.0721	0.46285
4							#DIV/0!					#DIV/0!	230.674	2019.33	0.4893	0.0594	0.484796
5							#DIV/0!					#DIV/0!	208.674	1797.33	0.3994	0.06	0.435938
1	L236	AGREV012	292.374	1834.44	0.1556	0.0374	0.39871	343.218	1898.14	0.1717	0.0305	0.50444	317.833	2092.98	0.279	0.1288	0.247523
2	L236	AGREV012	264.029	1985.62	0.2788	0.055	0.402643	302.772	1939.11	0.3075	0.0448	0.517309	312.781	2372.6	0.3099	0.1356	0.231529
3	L236	AGREV012	277.979	1623.91	0.2118	0.0421	0.462707	274.724	1595.63	0.2337	0.0343	0.539824	317.374	2149.94	0.32	0.139	0.253645
4	L236	AGREV012	248.494	1671.81	0.1684	0.0305	0.450753	337.044	2008.92	0.1858	0.0248	0.556925	310.996	2300.17	0.3503	0.197	0.193821
5	L236	AGREV012	276.095	1684.17	0.2212	0.0398	0.476746	271.663	1569.58	0.244	0.0324	0.565867	320.996	2110.17	0.3879	0.2137	0.216374
1	L238	AGREV021	248.577	1286.18	0.3286	0.086	0.42478	241.349	1684.79	0.3006	0.0799	0.350203	281.775	1273.09	0.2283	0.0642	0.440426
2	L238	AGREV021	227.218	1737.74	0.2943	0.0848	0.312141	271.406	1335.13	0.2692	0.0788	0.409841	269.945	1330.54	0.3193	0.0829	0.438655
3	L238	AGREV021	307.786	1397.54	0.3707	0.0892	0.477877	266.011	1437.37	0.3391	0.0829	0.430852	287.199	1375.23	0.292	0.0767	0.442913
4	L238	AGREV021	290.527	1841.69	0.2641	0.0473	0.468311	270.63	1400.25	0.2416	0.0439	0.515425	279.64	1426.29	0.2585	0.0662	0.433617
5	L238	AGREV021	268.527	1420.94	0.2265	0.0858	0.332833	297.349	1097.04	0.2072	0.0797	0.41337	279.64	1226.29	0.1858	0.0601	0.413484
1	L239	Topas	310.778	903.852	0.2277	0.0628	0.554899	251.441	1106.92	0.2262	0.0533	0.490841	262.223	1129.56	0.2518	0.0609	0.489754
2	L239	Topas	247.724	912.897	0.2208	0.0712	0.456971	224.587	1105.82	0.2193	0.0605	0.424022	273.808	1155.29	0.2516	0.0701	0.459647
3	L239	Topas	230.38	1404.15	0.1558	0.0381	0.401528	273.755	1121.99	0.1547	0.0323	0.538871	252.277	1350.49	0.2446	0.0523	0.466284
4	L239	Topas	213.743	1026.55	0.1928	0.0475	0.458033	195.025	726.171	0.1915	0.0403	0.56067	272.769	1321.78	0.211	0.047	0.480909
5	L239	Topas	238.845	944.049	0.2441	0.0492	0.556587	224.83	900.314	0.2425	0.0418	0.59163	252.769	1101.78	0.2385	0.0487	0.529088
1	L240	cyclon	273.741	1832.9	0.1798	0.0348	0.43555	246.067	2332.49	0.1575	0.0149	0.527218	311.892	2100.11	0.271	0.0631	0.389435
2	L240	cyclon	170.289	2554.5	0.2098	0.0384	0.266976	220.115	2107.71	0.1837	0.0163	0.540644	320.82	2426.77	0.2876	0.0512	0.426143
3	L240	cyclon	264.012	2000	0.234	0.0498	0.382818	187.375	2418.36	0.2049	0.0212	0.428197	312.261	2398.68	0.3369	0.0728	0.375952
4	L240	cyclon	220.414	2093.38	0.2106	0.0502	0.306383	259.416	2424.55	0.1845	0.0214	0.479834	320.991	2414.52	0.3631	0.0706	0.40608
5	L240	cyclon	226.613	1999.89			#DIV/0!	198.536	2301.25			#DIV/0!	308.991	2202.52	0.3628	0.0937	0.351993
1	L241	Weijie	277.316	979.377	0.236	0.0573	0.538367	274.745	1057.2	0.3021	0.0569	0.579794	270.604	1252.27	0.342	0.0762	0.492349
2	L241	Weijie	232.517	1707.12	0.2523	0.0692	0.331816	256.961	1131.55	0.323	0.0688	0.516003	262.616	1454.21	0.3373	0.0717	0.459328
3	L241	Weijie	196.172	1148.21	0.2254	0.0622	0.382384	231.651	1231.58	0.2886	0.0618	0.467625	271.611	1406.36	0.3605	0.08	0.465324
4	L241	Weijie	192.866	1505.86	0.2656	0.0632	0.349909	249.549	1281.62	0.34	0.0628	0.513188	251.277	1453.95	0.3515	0.0623	0.493692
5	L241	Weijie	242.804	1235.61	0.2418	0.0757	0.385627	195.336	1320.39	0.3096	0.0752	0.378521	285.277	1287.95	0.3334	0.0724	0.504948
1	L242	Sida	233.531	950.551	0.153	0.0437	0.462412	154.365	1217.14	0.0798	0.0325	0.237459	261.37	1254.06	0.1939	0.0359	0.529565
2	L242	Sida	163.804	963.838	0.2534	0.0629	0.40641	126.243	1139.36	0.1322	0.0468	0.238379	258.676	1309.27	0.2613	0.0655	0.440772
3	L242	Sida	127.794	1238.03	0.3011	0.0851	0.26752	166.754	869.186	0.1571	0.0634	0.322213	243.058	1425.72	0.3331	0.0749	0.431228
4	L242	Sida	118.71	988.111	0.1238	0.0278	0.348537	103.355	1179.31	0.0646	0.0207	0.214766	241.368	1416.68	0.2395	0.0669	0.378858
5	L242	Sida	171.376	951.835	0.1405	0.037	0.406068	109.869	908.093	0.0733	0.0275	0.243851	267.368	1242.68	0.2675	0.0654	0.468092
1	L243	Zhizun	289.485	2366.11	0.266	0.0452	0.418606	266.505	2568.06	0.2226	0.0483	0.323536	289.033	2500.83	0.5799	0.0921	0.421198
2	L243	Zhizun	279.787	2409.53	0.1696	0.0282	0.411193	264.454	2827.5	0.1419	0.0301	0.306001	309.263	2685.34	0.6382	0.0807	0.476653
3	L243	Zhizun	248.005	2449.08	0.2712	0.0472	0.367826	232.155	2804.23	0.227	0.0505	0.271208	294.03	2605.65	0.3164	0.0538	0.398907
4	L243	Zhizun	266.33	2186.4	0.1421	0.0215	0.446012	266.428	2572.59	0.1189	0.023	0.348696	305.442	2705.27	0.5476	0.0749	0.452195
5	L243	Zhizun	261.855	2231.74	0.2854	0.0519	0.392176	242.187	2901.49	0.2389	0.0555	0.264325	289.442	2489.27	0.443	0.0652	0.441351
1	L244	Haishen	233.2	1644.48	0.4338	0.1265	0.327186	169.505	1543.31	0.4242	0.0821	0.362036	229.531	1864.52	0.4401	0.0941	0.365382
2	L244	Haishen	199.629	1738.37	0.1552	0.0489	0.267116	182.105	1474.06	0.1517	0.0317	0.371542	230.036	2139.32	0.2941	0.0635	0.332449
3	L244	Haishen	184.083	2008.94	0.1833	0.0632	0.209962	199.483	1764.35	0.1792	0.041	0.330731	238.8	2020.19	0.1952	0.0491	0.319699
4	L244	Haishen	175.821	1737.8	0.0938	0.0625	0.131826	169.896	1410.65	0.0917	0.0405	0.214266	233.789	2109.01	0.1428	0.0478	0.248779
5	L244	Haishen	197.12	1671.72	0.6254	0.1772	0.293866	202.458	1745.13	0.6116	0.115	0.381566	231.789	1907.01	0.3269	0.0871	0.313272
1	L245	D2	245.764	1495.85	0.2687	0.0632	0.411252	247.101	1462.53	0.1931	0.0415	0.440136	285.762	1508.24	0.2801	0.064	0.453317
2	L245	D2	205.252	1736.56	0.3463	0.0998	0.290844	263.036	1400.03	0.2489	0.0656	0.416178	310.023	1751.53	0.4584	0.0991	0.450169
3	L245	D2	244.612	1590.35	0.2924	0.0871	0.340521	264.876	1485	0.2102	0.0573	0.395524	307.87	1651.32	0.3665	0.087	0.439902
4	L245	D2	213.398	1415.65	0.2466	0.0618	0.375587			0.1772	0.0406	#DIV/0!	289.219	1725.03	0.3083	0.0606	0.460324
5	L245	D2	238.687	1456.2	0.1315	0.0305	0.414074	244.147	1278.73	0.0945	0.02	0.474277	313.219	1549.03	0.2457	0.0581	0.460945
1	L246	D3	313.814	1557.69	0.2114	0.0478	0.471174	264.894	1279.74	0.2193	0.039	0.537877	347.392	1818.82	0.3773	0.0754	0.488687
2	L246	D3	212.436	1819.08	0.1159	0.0212	0.389666	267.285	1188.47	0.1202	0.0173	0.609771	348.184	1882.56	0.1947	0.0413	0.465788
3	L246	D3	310.415	2025.16	0.1809	0.0404	0.407001	260.742	1062.84	0.1876	0.033	0.5824	346.884	2106.96	0.294	0.0796	0.378142
4	L246	D3	259.6	1912.74	0.2817	0.0751	0.33735	273.974	1467.37	0.2922	0.0613	0.4709	353.487	2042.11	0.2692	0.0701	0.399305
5	L246	D3	268.176	1705.21	0.2709	0.0686	0.383116	269.895	1327.11	0.281	0.056	0.505068	341.487	1830.11	0.3058	0.0848	0.402228
1	L247	Qu	251.911	1706.14	0.2186	0.0608	0.346772	255.605	2722.16	0.1714	0.0328	0.329163	327.147	2399.32	0.3478	0.0845	0.359472
2	L247	Qu	269.767	2523.48	0.2342	0.0607	0.292018	244.031	2549.23	0.1836	0.0327	0.349584	330.769	2526.81	0.3374	0.09	0.329194
3	L247	Qu	250.024	1866.32	0.2929	0.08	0.329077	238.57	2494.04	0.2296	0.0432	0.337043	348.853	2517.11	0.3732	0.1008	0.339115
4	L247	Qu	301.546	2360.17	0.2585	0.0786	0.29587	236.359	2309.61	0.2027	0.0424	0.328516	354.589	2600.08	0.2854	0.0713	0.353123
5	L247	Qu	249.589	1988.79	0.1108	0.0288	0.325609	263.373	2440.45	0.0868	0.0155	0.376695	316.589	2362.08	0.1932	0.043	0.375858
1	L248	11-985	257.613	1146.44	0.1569	0.0533	0.398123	278.717	1383.96	0.245	0.0242	0.670931	263.369	1184.17	0.2355	0.0686	0.43295
2	L248	11-985	155.33	1896.17	0.1662	0.0459	0.228763	233.355	1448.8	0.2596	0.0209	0.666736	271.89	1340.37	0.2195	0.0508	0.467086
3	L248	11-985	253.296	1446.55	0.2927	0.0964	0.347118	253.77	1366.65	0.4572	0.0438	0.659665	283.264	1394.8	0.352	0.092	0.437261
4	L248	11-985	189.35	1802.22	0.2695	0.1035	0.214808	227.849	1274.31	0.4209	0.0471	0.615063	266.841	1400.45	0.2609	0.078	0.38925
5	L248	11-985	219.81	1433.89	0.1504	0.0362	0.389089	199.318	1284.06	0.2349	0.0164	0.689761	278.841	1212.45	0.2003	0.0511	0.474093
1	L250	11-997	200.31	1889.01	0.3123	0.0986	0.25142	249.292	2675.03	0.2967	0.0788	0.259748	229.317	2127.82	0.2866	0.0731	0.297028
2	L250	11-997	207.673	2030.67	0.2385	0.0802	0.233204	236.977	2312.5	0.2266	0.0641	0.265929	232.036	2083.89	0.279	0.0779	0.285099
3	L250	11-997	167.477	2910.73	0.1929	0.0479	0.188123	258.494	2173.58	0.1832	0.0383	0.362592	216.854	2800.64	0.3085	0.084	0.221408
4	L250	11-997	196.581	2475.67	0.0852	0.0246	0.215694	171.65	2494.9	0.0809	0.0196	0.22117	210.069	2421.45	0.1408	0.0373	0.246691
5	L250	11-997	210.393	2222.94	0.2578	0.071	0.255764	190.156	2337.49	0.2449	0.0568	0.259672	242.069	2253.45	0.1644	0.041	0.301058
1	L251	11-540	205.953	609.615	0.1812	0.0593	0.507952	207.525	908.88	0.162	0.0593	0.384149	237.612	1231.94	0.2166	0.0686	0.378493
2	L251	11-540	175.115	1038.45	0.2726	0.0798	0.365502	263.69	1122.53	0.2437	0.0798	0.417717	233.205	1311.85	0.2605	0.0658	0.413069
3	L251	11-540	222.004	1252.85	0.3709	0.1138	0.366099	274.479	966.44	0.3316	0.1138	0.452827	244.56	1360.4	0.3409	0.1143	0.349029
4	L251	11-540	238.142	1413.85	0.2999	0.0926	0.352962	221.422	1058.63	0.2681	0.0926	0.377168	250.459	1413.4	0.2629	0.0746	0.384421
5	L251	11-540	197.239	965.093	0.3025	0.1129	0.353834	288.165	1111.42	0.2704	0.1129	0.383088	226.459	1189.4	0.2845	0.0798	0.404337
1	L252	11-1184	204.028	1443.01	0.6997	0.0452	0.686397	164.49	1492.79	0.6546	0.0461	0.610084	240.277	1989.18	0.5489	0.0689	0.490395
2	L252	11-1184	146.45	1767.24	0.2615	0.0486	0.308386	180.106	1364.22	0.2446	0.0496	0.394327	243.474	2282.74	0.3227	0.0597	0.365695
3	L252	11-1184	198.245	1739.88	0.4398	0.1111	0.310843	197.257	1146.51	0.4114	0.1135	0.384095	232.644	2118.78	0.3516	0.0715	0.350626
4	L252	11-1184	162.787	1681.45	0.3161	0.0821	0.271535	172.484	1596.68	0.2957	0.0838	0.275985	222.798	2214.23	0.4558	0.1012	0.31186
5	L252	11-1184	193.029	1576.97	0.2112	0.0606	0.299032	210.015	1257.77	0.1976	0.0619	0.347693	254.798	2046.23	0.2826	0.0595	0.371631
1	L253	10-758	220.714	2042.13	0.1889	0.052	0.28193	240.526	2257.68	0.1118	0.0222	0.34918	238.652	2409.28	0.271	0.0666	0.287274
2	L253	10-758			0.1883	0.0599	#DIV/0!	209.018	2019.23	0.1114	0.0255	0.311396	242.47	2334.87	0.2386	0.0582	0.298609
3	L253	10-758	206.696	2219.43	0.1534	0.0417	0.255173	189.322	2308.61	0.0907	0.0178	0.294715	239.792	2448.22	0.332	0.0761	0.299378
4	L253	10-758	208.862	2265.88	0.1692	0.0576	0.213076	230.323	1964.36	0.1001	0.0246	0.323001	242.305	2499.46	0.3191	0.0903	0.255162
5	L253	10-758	205.414	2080.94	0.2096	0.0739	0.218734	184.672	1994.9	0.124	0.0315	0.267083	238.305	2295.46	0.3253	0.056	0.376192
1	L255	10-847	205.786	1175.27	0.098	0.0221	0.43708	192.338	952.742	0.1336	0.0374	0.418993	223.74	1016.43	0.19	0.0415	0.501941
2	L255	10-847	202.235	972.58	0.1566	0.0289	0.529797	214.877	1175.27	0.2136	0.0489	0.44402	233.769	1100.65	0.2498	0.0568	0.482956
3	L255	10-847	219.036	1499.37	0.1227	0.0377	0.322243	222.21	1280.56	0.1673	0.0638	0.312728	213.39	1083.68	0.2401	0.0607	0.437852
4	L255	10-847	205.322	1283.13	0.1032	0.0273	0.376909	206.508	1328.65	0.1407	0.0462	0.321272	212.633	1155.92	0.2521	0.0588	0.440927
5	L255	10-847	221.049	1106.69	0.0814	0.0195	0.454679	237.937	1431.03	0.111	0.033	0.358675	234.633	977.921	0.3799	0.0747	0.549592
1	L256	11-1124	205.693	2776.91	0.6929	0.1666	0.235517	201.719	2779.3	0.5801	0.1482	0.221242	225.08	3177.43	0.8323	0.1709	0.256497
2	L256	11-1124	212.495	3270.93	0.5989	0.1361	0.222319	200.573	2815.11	0.5014	0.1211	0.227797	233.414	3255.41	0.6963	0.1661	0.231107
3	L256	11-1124	232.786	2800.13	0.6889	0.1558	0.268788	181.59	3070.41	0.5768	0.1386	0.197513	242.271	3228.93	0.738	0.1424	0.279983
4	L256	11-1124	219.914	3303.2	0.4558	0.0865	0.259705	230.999	2752.21	0.3816	0.0769	0.294033	229.588	3316.59	0.5432	0.1188	0.240422
5	L256	11-1124	222.402	2925.44	0.52	0.1099	0.264549	225.892	2849.74	0.4353	0.0978	0.260799	237.588	3124.59	0.5376	0.1168	0.259251
1	L258	Shan2B	247.786	2129.04	0.8186	0.1664	0.364089	264.579	2523.74	0.6944	0.1447	0.334707	230.327	2487.47	0.6267	0.1146	0.33615
2	L258	Shan2B	180.34	2467.03	0.331	0.0496	0.327878	270.971	2738.09	0.2807	0.0431	0.391921	229.872	2753.31	0.6172	0.0754	0.40597
3	L258	Shan2B	266.411	2391.49	0.5474	0.1262	0.325783	233.06	2834.76	0.4643	0.1097	0.258144	225.865	2862.5	0.7842	0.1222	0.336148
4	L258	Shan2B	211.001	2454.15	0.8396	0.1608	0.309831	279.45	2373.68	0.7122	0.1398	0.374906	237.688	2810.09	0.6618	0.1007	0.357279
5	L258	Shan2B	215.356	2242.55	0.8874	0.1688	0.335482	255.492	2689.15	0.7527	0.1468	0.32757	219.688	2592.09	0.5406	0.0848	0.350776
1	L259	KenC1	224.787	1471.93	0.4116	0.0616	0.505053	196.31	1159.4	0.2907	0.048	0.506281	254.948	1291.42	0.5123	0.0734	0.579458
2	L259	KenC1	179.261	1279.07	0.3082	0.0527	0.450436	192.173	1219.18	0.2176	0.0411	0.454901	249.576	1358	0.365	0.0697	0.490423
3	L259	KenC1	227.542	1253.14	0.486	0.0783	0.529862	190.912	1085.2	0.3432	0.061	0.497435	233.292	1270.87	0.5407	0.0819	0.547902
4	L259	KenC1	195.512	1125.11	0.1735	0.026	0.536949	179.634	1140.95	0.1225	0.0202	0.488435	243.939	1404.77	0.3023	0.0486	0.519262
5	L259	KenC1	208.882	1164.32	0.3725	0.0618	0.519543			0.263	0.0482	#DIV/0!	247.939	1208.77	0.4643	0.0745	0.561083
1	L262	P310	149.639	1411.15	0.0609	0.0107	0.376378	146.581	1650.09	0.0443	0.0111	0.261736	208.334	1885.33	0.4375	0.0666	0.420592
2	L262	P310	183.846	1751.35	0.4767	0.0618	0.447429	168.751	1552.23	0.347	0.0646	0.368672	202.908	2280.25	0.6619	0.0933	0.386988
3	L262	P310	98.1462	1763.57	0.5204	0.1024	0.220471	205.581	1260.94	0.3788	0.1071	0.365742	200.477	2343.67	0.583	0.0992	0.334539
4	L262	P310	138.544	1747.38	0.3534	0.059	0.321994	137.263	1431.4	0.2573	0.0617	0.285661	203.906	2269.75	0.3139	0.0491	0.36481
5	L262	P310	142.544	1573.34			#DIV/0!	189.729	1490.41			#DIV/0!	203.906	2069.75	0.5113	0.0788	0.38996
1	L265	P685	105.723	1128.01	0.6317	0.1404	0.296616	166.665	1380.51	0.7758	0.1095	0.461017	195.573	1206.65	0.6534	0.1213	0.466115
2	L265	P685	104.473	1653.68	0.2802	0.0507	0.258792	154.321	1547.08	0.3441	0.0395	0.464944	203.332	1480.27	0.375	0.0551	0.483166
3	L265	P685	142.611	1228.46	0.4969	0.0859	0.401746	153.687	1103.44	0.6103	0.067	0.559217	200.29	1533.36	0.4992	0.116	0.359845
4	L265	P685	146.064	1482.32	0.148	0.0284	0.339281	138.563	1416.31	0.1817	0.0221	0.445789	215.732	1522.76	0.4034	0.0904	0.387327
5	L265	P685	112.474	1234.45	0.2873	0.0472	0.356745	156.219	1649.38	0.3528	0.0368	0.475895	183.732	1290.76	0.3654	0.0542	0.489702
1	L266	A117	137.185	2105.86	0.1441	0.0178	0.345282	93.0095	2572.48	0.1221	0.0176	0.20053	245.759	2323.85	0.5108	0.0746	0.419996
2	L266	A117	125.256	2225.29	0.1151	0.0125	0.341366	133.355	2662.2	0.0976	0.0123	0.284425	247.489	2280.13	0.4643	0.06	0.456501
3	L266	A117	187.113	2497.22	0.2028	0.0278	0.353421	112.374	2967.26	0.1719	0.0275	0.191415	256.948	2569.67	0.3002	0.0507	0.371886
4	L266	A117	179.759	2598.41	0.5251	0.0775	0.31914	171.426	2848.8	0.4452	0.0767	0.258864	266.065	2507.22	0.4692	0.0736	0.403524
5	L266	A117	144.943	2215.5	0.5059	0.0841	0.282406	168.293	2646.11	0.429	0.0832	0.246953	234.065	2275.22	0.5582	0.0939	0.379483
1	L267	A172	268.947	1581.44	0.1668	0.025	0.531544	353.431	1899.86	0.1132	0.0317	0.39915	268.387	1946.15	0.4432	0.2506	0.196074
2	L267	A172	229.978	1276.03	0.3137	0.0282	0.667209	310.167	1996.82	0.213	0.0357	0.480994	248.607	1842.46	0.3902	0.1583	0.249587
3	L267	A172	286.103	1734.68	0.2991	0.0548	0.473739	284.308	1862.43	0.2031	0.0695	0.308485	262.599	1900.46	0.349	0.1333	0.26566
4	L267	A172	284.534	1605.91	0.3199	0.0494	0.534312	306.477	1977.94	0.2172	0.0626	0.349641	279.864	2016.36	0.425	0.2066	0.222105
5	L267	A172	242.152	1428.86	0.3416	0.063	0.478873	247.204	1991.61	0.2319	0.0799	0.264842	239.864	1776.36	0.3891	0.1435	0.268009
1	L268	B250	141.603	2794.47	0.3764	0.0689	0.216807	160.607	2905.53	0.2673	0.0726	0.169102	190.164	2255.57	0.4687	0.0781	0.335971
2	L268	B250	141	2684.95	0.1769	0.0319	0.225538	160.118	2751.43	0.1256	0.0336	0.17867	181.77	2214.51	0.4574	0.0746	0.334784
3	L268	B250	148.115	2445.69	0.3294	0.0486	0.291018	128.512	2690.45	0.2339	0.0512	0.179125	185.73	2218.61	0.4289	0.0581	0.381949
4	L268	B250	160.533	2521.36	0.1786	0.0293	0.27959	195.699	2747.95	0.1268	0.0309	0.22615	193.888	2337.57	0.4787	0.0839	0.321228
5	L268	B250	139.946	2455.38	0.1779	0.0321	0.240048	173.793	2755.32	0.1263	0.0338	0.190737	177.888	2121.57	0.4811	0.0945	0.299165
1	L269	B265	244.729	1193.52	0.2991	0.0666	0.479402	193.502	1707.74	0.1832	0.0586	0.261576	257.374	1533.97	0.2681	0.1531	0.22709
2	L269	B265	270.089	1618.36	0.4064	0.096	0.414006	200.053	1164.46	0.249	0.0844	0.336364	277.261	1793.68	0.3243	0.1702	0.22752
3	L269	B265	198.78	1689.49	0.3021	0.0503	0.414053	245.238	1365.65	0.1851	0.0442	0.429232	292.687	2113.97	0.2765	0.1488	0.204629
4	L269	B265	182.349	1713.26	0.4922	0.1439	0.266889	183.474	1388.22	0.3016	0.1266	0.239461	261.774	1899.87	0.2518	0.0879	0.283001
5	L269	B265	238.383	1462.66	0.4043	0.0931	0.414438	249.511	1258.6	0.2477	0.0819	0.374834	289.774	1727.87	0.3089	0.1509	0.255566
1	L270	A109	259.53	1353.87	0.36	0.0675	0.505531	277.183	1952.96	0.3123	0.0614	0.419247	288.839	2006.02	0.6184	0.0925	0.490474
2	L270	A109	191.621	1424.35	0.2486	0.0485	0.408139	265.125	2060.16	0.2156	0.0441	0.386186	260.129	2111.28	0.4237	0.0665	0.439782
3	L270	A109	250.061	1959.37	0.3264	0.0727	0.364267	249.227	1807.71	0.2831	0.0661	0.37126	270.263	2155.43	0.4594	0.089	0.392917
4	L270	A109	223.393	1988.78	0.1651	0.0308	0.375826	286.543	2189.27	0.1432	0.028	0.400976	291.077	2208.91	0.4787	0.0865	0.421715
5	L270	A109	212.415	1564.62	0.517	0.1062	0.397921	261.348	1982.35	0.4485	0.0966	0.379692	255.077	1972.91	0.5872	0.0972	0.438536
1	L271	B285	234.866	1324.4	0.6833	0.1341	0.474685	265.599	1674.66	0.5867	0.136	0.406244	323.452	1497.15	0.5881	0.2007	0.387655
2	L271	B285	203.993	1322.86	0.4682	0.1373	0.344628	254.935	1744.59	0.402	0.1392	0.29677	312.517	1625.21	0.5343	0.2434	0.296821
3	L271	B285	242.778	1877.26	0.5598	0.118	0.380241	259.276	1463.83	0.4807	0.1196	0.415851	308.051	1776.58	0.6348	0.2777	0.283856
4	L271	B285	220.946	1709.54	0.3168	0.0575	0.415913	261.167	1729.76	0.272	0.0583	0.413291	309.673	1727.98	0.4564	0.1705	0.324196
5	L271	B285	230.146	1446.81	0.3208	0.0623	0.450279	254.279	1630.54	0.2754	0.0631	0.404986	319.673	1537.98	0.4024	0.163	0.339118
1	L272	C052	144.162	1196.2	0.2166	0.0386	0.403436	177.491	1787.68	0.2614	0.0328	0.441733	230.469	1781.51	0.4439	0.0661	0.464891
2	L272	C052	161.084	1351.11	0.271	0.0409	0.441331	181.092	1643.96	0.3271	0.0347	0.509415	229.01	1843.03	0.3858	0.054	0.470269
3	L272	C052	180.515	1523.73	0.2608	0.0556	0.357201	215.718	1850.46	0.3148	0.0472	0.437413	233.656	1848.97	0.3712	0.0533	0.468111
4	L272	C052	201.017	1694.22	0.3105	0.0507	0.420839	142.418	1393.96	0.3748	0.0431	0.470467	237.045	1930.5	0.3638	0.0611	0.422336
5	L272	C052	166.157	1338.14			#DIV/0!	178.622	1434.98			#DIV/0!	225.045	1718.5	0.5876	0.1012	0.431935
1	L273	GY270	300.523	2381.72	0.3815	0.0582	0.452685	251.638	2853.4	0.3253	0.048	0.374086	292.69	2585.81	1.0016	0.1369	0.452995
2	L273	GY270	184.638	2634.04	0.6237	0.1325	0.248096			0.5318	0.1094	#DIV/0!	283.762	2552.6	0.8147	0.1323	0.406372
3	L273	GY270	310.382	2226.09	0.5966	0.1129	0.424226	311.468	2781.11	0.5087	0.0932	0.379376	302.72	2581.87	0.9038	0.1388	0.432935
4	L273	GY270	224.832	2343.96	0.4631	0.0747	0.372904	251.018	3171.3	0.3949	0.0616	0.336619	276.057	2656.43	0.8067	0.155	0.35101
5	L273	GY270	273.863	2300.61	0.6575	0.1259	0.383352	328.387	2976.64	0.5606	0.1039	0.373138	310.057	2490.43	1.0201	0.1655	0.434192
1	L274	GY282	205.286	1431.72	0.2898	0.0339	0.550711	247.72	1820.19	0.2585	0.0257	0.577863	265.641	1947.6	0.4815	0.062	0.514387
2	L274	GY282	228.023	2048.77	0.3261	0.0551	0.397117	264.122	1824.35	0.2909	0.0418	0.501879	259.38	2306.58	0.5842	0.0796	0.452147
3	L274	GY282	169.546	1448.46	0.4544	0.0671	0.442176	267.996	1424.79	0.4054	0.0509	0.599698	245.726	1812.22	0.3897	0.0607	0.465391
4	L274	GY282	250.865	1791.31	0.2899	0.0366	0.525902	287.004	1814.19	0.2586	0.0278	0.595404	244.916	2110.13	0.68	0.1007	0.439388
5	L274	GY282	226.038	1589.66	0.872	0.1464	0.458565	318.472	1857.83	0.778	0.1112	0.545317	268.916	1934.13	0.7126	0.1225	0.447146
1	L275	GY284	262.503	1175.81	0.1409	0.0232	0.575528	203.521	848.92	0.0861	0.0206	0.500506	225.25	1449.58	0.4536	0.0814	0.464067
2	L275	GY284	186.191	1124.49	0.1506	0.0283	0.468406	191.776	1139.38	0.092	0.0251	0.381546	222.272	1239.07	0.3128	0.0521	0.518538
3	L275	GY284	296.026	1294.33	0.2147	0.0315	0.6092	233.38	1004.9	0.1312	0.0279	0.522015	237.409	1271.31	0.5253	0.079	0.553916
4	L275	GY284	249.776	1201.34	0.2218	0.0332	0.581418	176.652	1181.7	0.1356	0.0294	0.408102	209.31	1400.99	0.3568	0.065	0.450581
5	L275	GY284	275.036	1108.41	0.2508	0.0364	0.630952	240.593	1192.63	0.1533	0.0323	0.489131	247.31	1238.99	0.3617	0.0642	0.529318
1	L277	A82	219.544	1880.83	0.3886	0.0688	0.397337	224.003	1855.17	0.3812	0.0543	0.458776	227.621	1958.02	0.6322	0.0887	0.453123
2	L277	A82	142.342	1961	0.4377	0.0928	0.255044	218.19	1983.49	0.4294	0.0733	0.39188	226.097	1927.35	0.3234	0.0541	0.412199
3	L277	A82	186.048	2386.37	0.4154	0.0767	0.296884	223.123	2110.82	0.4075	0.0605	0.415879	228.26	1999.6	0.5127	0.0844	0.409485
4	L277	A82	156.691	2264.69	0.0766	0.0581	0.0835941	210.579	1743.23	0.0751	0.0458	0.165329	211.326	2045.66	0.522	0.0982	0.354478
5	L277	A82	191.932	2010.78	0.4605	0.0785	0.358951	210.591	2036.52	0.4518	0.062	0.429725	243.326	1877.66	0.5416	0.0852	0.451688
1	L278	A98	246.495	1094.1	0.3171	0.0641	0.527081	188.125	725.638	0.2063	0.0512	0.51091	235.98	1536.47	0.42	0.0825	0.438799
2	L278	A98	152.726	1871.24	0.2979	0.0602	0.287691	205.402	807.302	0.1938	0.0481	0.506204	225.028	1633.05	0.4382	0.0944	0.390111
3	L278	A98	231.019	1282.13	0.3059	0.0642	0.461943	227.887	680.4	0.199	0.0513	0.565075	238.809	1629.71	0.5147	0.1102	0.406318
4	L278	A98	194.052	1810.1	0.4771	0.1011	0.335951	200.094	819.754	0.3104	0.0808	0.483923	224.272	1690.74	0.5542	0.1263	0.367909
5	L278	A98	216.108	1408.22	0.5316	0.1069	0.432832	246.716	786.161	0.3459	0.0855	0.559395	242.272	1508.74	0.5052	0.1141	0.415545
1	L279	B414	308.895	1791.04	0.5139	0.0969	0.477714	369.24	2801.87	0.4581	0.0949	0.388806	379.291	2345.78	0.5442	0.0958	0.478759
2	L279	B414	311.417	2174.73	0.7691	0.1507	0.422237	349.473	2706.22	0.6857	0.1476	0.374972	379.97	2421.9	0.6072	0.1094	0.465463
3	L279	B414	245.055	1867.2	0.6565	0.1003	0.462084	338.397	2765.72	0.5853	0.0982	0.42172	375.601	2371.89	0.6474	0.1021	0.501024
4	L279	B414	313.744	1978.1	0.5503	0.0939	0.481739	325.643	2343.44	0.4906	0.092	0.425623	397.288	2498.86	0.6304	0.1046	0.489322
5	L279	B414			0.3928	0.0729	#DIV/0!	281.046	2269.47	0.3502	0.0714	0.377876	359.288	2260.86	0.4446	0.0904	0.438698
1	L281	A97	276.929	1821.34	0.2132	0.0389	0.454544	318.224	2450.98	0.1836	0.0315	0.430768	353.114	2315.75	0.2143	0.0681	0.324252
2	L281	A97	222.155	2543.69	0.2493	0.0475	0.314305	319.497	2130.94	0.2147	0.0384	0.456018	340.514	2795.99	0.3319	0.0693	0.368398
3	L281	A97	287.894	2325.6	0.2788	0.0546	0.387298	308.368	2397.55	0.2401	0.0442	0.411304	340.177	2480.47	0.3014	0.068	0.378057
4	L281	A97	270.69	2435.54	0.2368	0.038	0.409189	325.097	2425.85	0.204	0.0307	0.471043	329.602	2615.73	0.3518	0.0664	0.40034
5	L281	A97	278.962	2186.55	0.2207	0.0455	0.382273	287.793	2238.51	0.1901	0.0368	0.399086	359.602	2445.73	0.3024	0.0626	0.415295
1	L282	A148	245.62	1460.61	0.3118	0.0659	0.443097	220.932	1166	0.2085	0.0609	0.393463	294.355	1737.98	0.2557	0.0553	0.439188
2	L282	A148	243.725	1589.31	0.4299	0.0863	0.433081	235.303	1114.43	0.2874	0.0797	0.432263	277.702	1775.08	0.4781	0.073	0.506077
3	L282	A148	199.265	1516.2	0.4418	0.072	0.446423	229.8	1304.07	0.2954	0.0665	0.439078	281.945	1788.25	0.6008	0.0958	0.49718
4	L282	A148	274.888	1376.66	0.8786	0.1423	0.552145	271.215	1067.11	0.5875	0.1315	0.531725	300.668	1883.1	0.6816	0.108	0.50191
5	L282	A148	224.186	1365.75	0.3109	0.0534	0.48867	289.329	1312.02	0.2078	0.0493	0.48173	268.668	1651.1	0.358	0.0584	0.499373
1	L284	08-P35	257.604	1430.65	0.2802	0.062	0.448658	284.173	1702.81	0.1939	0.0595	0.352268	249.158	1563.72	0.4822	0.1	0.434493
2	L284	08-P35	195.353	1640.5	0.37	0.0757	0.367903	241.366	1543.86	0.2561	0.0726	0.35546	249.985	1631.88	0.52	0.1135	0.412398
3	L284	08-P35	234.956	1677.68	0.3607	0.0773	0.395222	233.344	1808.36	0.2497	0.0742	0.302765	246.234	1758.05	0.5932	0.1202	0.408709
4	L284	08-P35	222.837	1542.52	0.6267	0.1374	0.397197	283.864	1723.54	0.4338	0.1319	0.351353	260.459	1763.22	0.6213	0.14	0.395972
5	L284	08-P35	214.105	1441.71	0.5101	0.0786	0.490781	225.329	1502.44	0.3531	0.0754	0.412573	236.459	1539.22	0.6734	0.1296	0.443895
1	L285	08-P36	293.025	1291.44	0.1413	0.0436	0.423743	331.403	1357.14	0.1314	0.0414	0.436633	271.517	1261.68	0.1863	0.0481	0.4546
2	L285	08-P36	196.486	1188.94	0.1077	0.0244	0.421784	298.433	1482.71	0.1001	0.0231	0.465868	243.928	1023.48	0.2314	0.0532	0.508999
3	L285	08-P36	267.679	1414.55	0.0443	0.0057	0.595257	315.428	1276.03	0.0411	0.0054	0.65295	250.132	1153.07	0.113	0.0306	0.444775
4	L285	08-P36	272.71	1417.23	0.1538	0.0292	0.503359	238.769	1304.86	0.143	0.0277	0.485768	266.192	1257.08	0.2461	0.3362	0.134203
5	L285	08-P36	243.75	1171.06	0.0794	0.0269	0.380565	246.472	1338.18	0.0738	0.0255	0.347707	244.192	1035.08	0.1916	0.0617	0.422834
1	L287	09-P36	255.133	1372.78	0.1307	0.0393	0.381985	228.535	1252.19	0.2543	0.0666	0.410681	295.307	1820.45	0.2999	0.0504	0.49116
2	L287	09-P36	208.533	1956.92	0.0683	0.0103	0.414047	250.375	1414.64	0.1328	0.0174	0.574615	286.454	1855.85	0.2251	0.0366	0.486997
3	L287	09-P36	194.081	1335.67	0.1108	0.0223	0.41927	265.963	1648.01	0.2155	0.0377	0.479845	291.214	1835.59	0.1545	0.0318	0.435281
4	L287	09-P36	212.152	1678.81	0.1042	0.0147	0.47251	242.719	1152.98	0.2027	0.0249	0.6315	293.992	1940.3	0.3141	0.0517	0.479314
5	L287	09-P36	214.679	1476.44	0.1759	0.0336	0.432207	284.113	1534.65	0.3422	0.0569	0.526827	287.992	1734.3	0.1692	0.0434	0.39298
1	L288	09-P37	193.332	1981.63	0.5941	0.1351	0.300224	233.812	2105.51	0.449	0.1009	0.330726	285.572	2541.52	0.4659	0.1143	0.31413
2	L288	09-P37	199.487	1743.32	0.4347	0.1136	0.304528	242.274	2107.32	0.3285	0.0848	0.308133	295.907	2543.71	0.5022	0.1145	0.337846
3	L288	09-P37	252.027	2129.92	0.5611	0.1331	0.33281			0.424	0.0994	#DIV/0!	276.314	2451.62	0.4529	0.1071	0.322773
4	L288	09-P37	241.834	1998.99	0.3228	0.0718	0.352288	250.481	2015.01	0.2439	0.0536	0.361286	265.931	2592.28	0.4639	0.0999	0.322663
5	L288	09-P37	241.397	1885.93	0.6003	0.1258	0.379188	217.731	2147.56	0.4537	0.0939	0.328799	305.931	2432.28	0.5515	0.1429	0.326792
1	L289	10-P10	251.579	1450.81	0.5661	0.1332	0.424287	198.617	1341.38	0.6714	0.1175	0.45831	242.055	1655.6	0.4674	0.1101	0.38297
2	L289	10-P10	202.139	1622.35	0.2922	0.0593	0.380401	216.512	1428.47	0.3465	0.0523	0.501044	225.297	1763.1	0.3833	0.1592	0.235277
3	L289	10-P10	189.824	1354.3	0.4519	0.1211	0.343418	235.622	1432.31	0.536	0.1068	0.452236	229.573	1934.46	0.3884	0.1676	0.215699
4	L289	10-P10	148.564	1390.94	0.3623	0.0977	0.283707	217.861	1507.8	0.4297	0.0861	0.418977	222.309	1874.39	0.31	0.1924	0.160438
5	L289	10-P10	208.798	1364.04	0.1495	0.0375	0.37898	247.64	1518.64	0.1773	0.033	0.466984	242.309	1694.39	0.3215	0.1957	0.19024
1	L290	10-P29	228.138	1609.88	0.2058	0.037	0.440785	293.842	2913.81	0.2632	0.049	0.351356	305.255	2209.6	0.2158	0.0517	0.365743
2	L290	10-P29	277.574	1917.74	0.111	0.0239	0.401994	242.256	2500.07	0.1419	0.0317	0.302531	299.708	2201.99	0.1636	0.0526	0.297423
3	L290	10-P29	212.418	1821.85	0.1595	0.0242	0.434538	227.593	2593.68	0.2039	0.0321	0.357897	295.872	2432.64	0.1418	0.0291	0.372121
4	L290	10-P29	282.384	2106.62	0.0654	0.0101	0.464663	249.74	2374.71	0.0836	0.0134	0.396177	315.278	2396.41	0.086	0.0538	0.173762
5	L290	10-P29	234.703	1748.03	0.1586	0.0283	0.429375	200.155	2568.95	0.2028	0.0375	0.296446	285.278	2166.41	0.1963	0.0769	0.251576
1	L291	11-P30	271.456	1504.24	0.251	0.0583	0.437235	321.927	1132.27	0.2142	0.062	0.49553	307.59	1776.89	0.526	0.1427	0.389528
2	L291	11-P30	304.693	2001.37	0.306	0.0742	0.385692	283.034	1331.76	0.2611	0.0789	0.412906	288.188	1943.76	0.3795	0.0985	0.363555
3	L291	11-P30	243.629	1500.12	0.2674	0.0613	0.41467	259.957	1387.91	0.2282	0.0652	0.395973	278.815	1847.14	0.4211	0.1092	0.367918
4	L291	11-P30	308.893	1944.53	0.2594	0.1235	0.25018	349.244	1304.11	0.2213	0.1313	0.310996	292.531	1956.93	0.3722	0.1306	0.298747
5	L291	11-P30	280.959	1620.95	0.4534	0.0655	0.545415	265.549	1534.42	0.3869	0.0696	0.490325	290.531	1754.93	0.419	0.1098	0.38716
1	L293	12-P25	302.972	1667.37	0.3991	0.069	0.512432	318.906	1527.72	0.3683	0.0552	0.582076	375.67	1786.92	0.3785	0.0859	0.480883
2	L293	12-P25	315.83	1392.15	0.3017	0.0732	0.483215	346.002	1556.87	0.2784	0.0585	0.514008	364.869	1711.16	0.4254	0.0953	0.487655
3	L293	12-P25	302.831	1672.69	0.3392	0.06	0.505808	309.312	1543.97	0.313	0.048	0.566415	366.052	1848.85	0.3772	0.0789	0.486267
4	L293	12-P25	333.982	1498.38	0.3093	0.0767	0.473364	358.075	1357.72	0.2854	0.0613	0.551144	376.864	1890.31	0.3919	0.1001	0.438371
5	L293	12-P25	305.44	1441.43	0.3328	0.0789	0.47196	360.99	1353.32	0.3071	0.0631	0.564878	360.864	1674.31	0.335	0.0996	0.420265
1	L294	03ⅡB	238.247	1579.69	0.1958	0.0509	0.367154	310.613	1863.41	0.217	0.045	0.445621	314.275	1251.21	0.2302	0.036	0.61629
2	L294	03ⅡB	267.958	1402.85	0.1664	0.041	0.436689	291.822	1452.62	0.1844	0.0363	0.505078	305.837	1181.63	0.1515	0.0325	0.5468
3	L294	03ⅡB	190.895	1872.13	0.118	0.0516	0.189089	251.808	1143.48	0.1308	0.0456	0.387127	309.778	1863.41	0.1789	0.0681	0.303971
4	L294	03ⅡB	228.524	1415.93	0.2093	0.0356	0.486884	331.542	2182.08	0.232	0.0315	0.528088	311.963	1534.08	0.2278	0.062	0.427644
5	L294	03ⅡB	229.542	1430.52			#DIV/0!	282.803	1178.48			#DIV/0!	307.963	1330.08	0.276	0.0675	0.486317
1	L295	03Ⅱ3B	250.837	973.025	0.3435	0.1029	0.462526	247.054	1010.87	0.2431	0.0561	0.514341	320.738	911.773	0.2996	0.0895	0.54077
2	L295	03Ⅱ3B			0.2202	0.0952	#DIV/0!	225.558	848.503	0.1558	0.0519	0.443827	324.267	886.737	0.2606	0.1018	0.483505
3	L295	03Ⅱ3B	246.567	1143.36	0.228	0.0822	0.37428	208.63	929.747	0.1613	0.0448	0.446878	315.279	1071.39	0.2703	0.0864	0.479335
4	L295	03Ⅱ3B	258.936	1139.35	0.3343	0.0785	0.491827	258.07	1035.02	0.2366	0.0428	0.57954	331.094	1067.63	0.3326	0.0783	0.568467
5	L295	03Ⅱ3B	241.731	902.44	0.206	0.0622	0.470097	228.612	975.256	0.1458	0.0339	0.502036	309.094	845.632	0.2157	0.0592	0.571146
1	L296	03Ⅰ32B	232.518	1093.65	0.2655	0.0759	0.42651	216.155	1055.4	0.2478	0.0461	0.524014	282.706	1033.1	0.3873	0.1108	0.488891
2	L296	03Ⅰ32B	241.187	1030.57	0.5511	0.1995	0.392648	212.916	1165.81	0.5145	0.1212	0.43671	290.006	1009.24	0.4237	0.1389	0.467101
3	L296	03Ⅰ32B	207.084	1074.66	0.3202	0.0914	0.403012	214.922	856.423	0.2989	0.0555	0.574745	287.298	1373.84	0.2029	0.0527	0.446024
4	L296	03Ⅰ32B	213.479	917.716	0.317	0.0949	0.437264	209.512	876.668	0.2959	0.0576	0.551109	291.67	1243.73	0.2597	0.0642	0.486822
5	L296	03Ⅰ32B	218.714	913.202			#DIV/0!					#DIV/0!	281.67	1033.73	0.3347	0.078	0.539004
1	L297	964	226.637	847.114	0.304	0.0974	0.455051	241.745	834.848	0.3218	0.0944	0.496756	233.808	1220.07	0.4319	0.1143	0.419995
2	L297	964	207.989	698.555	0.1573	0.046	0.504496	261.888	710.355	0.1665	0.0446	0.579182	241.294	1275.74	0.3354	0.095	0.400394
3	L297	964	232.463	1347.72	0.2137	0.0977	0.273931	268.89	832.459	0.2262	0.0947	0.435517	207.159	1408.45	0.2803	0.103	0.285849
4	L297	964	229.309	1153.65	0.2197	0.0841	0.341783			0.2326	0.0815	#DIV/0!	230.42	1404.42	0.3129	0.1894	0.213249
5	L297	964	220.417	913.61	0.0804	0.0241	0.445942	281.579	756.186	0.0851	0.0233	0.576274	224.42	1198.42	0.2541	0.0887	0.349151
1	L298	DD1	215.021	2216.59	0.1608	0.0875	0.151297	210.517	2059.84	0.157	0.045	0.262845	265.203	2038.37	0.2683	0.0752	0.31703
2	L298	DD1	247.666	2066.5	0.1764	0.0656	0.243727	223.625	2237.78	0.1722	0.0337	0.338024	282.111	2171.64	0.235	0.0634	0.325015
3	L298	DD1	206.699	2459.02	0.1135	0.0491	0.162695	187.294	2124.43	0.1108	0.0252	0.279348	280.912	2170.22	0.2593	0.0764	0.305225
4	L298	DD1	210.497	2214.34	0.1092	0.0465	0.182499	278.698	2131.78	0.1066	0.0239	0.368332	262.075	2212.74	0.2513	0.0666	0.308869
5	L298	DD1	234.094	2127.06	0.2609	0.0609	0.320413	277.721	2200.22	0.2547	0.0313	0.506693	290.075	2040.74	0.2145	0.0488	0.384534
1	L299	9L302-1	189.706	1372.06	0.2787	0.1072	0.264415	163.068	1422.08	0.2136	0.1029	0.192264	259.273	1306.09	0.3873	0.1056	0.421316
2	L299	9L302-1	258.512	1224.39	0.288	0.0897	0.404015	203.831	1507.3	0.2207	0.0861	0.257407	275.413	1233.63	0.3617	0.0952	0.458939
3	L299	9L302-1	159.902	1446.97	0.5142	0.1634	0.258026	214.519	1407.68	0.3941	0.1568	0.276945	251.957	1195.97	0.5088	0.1185	0.474943
4	L299	9L302-1	216.899	1533.19	0.2986	0.0885	0.323098	215.219	1348.04	0.2288	0.0849	0.300823	253.214	1336.23	0.2913	0.074	0.427249
5	L299	9L302-1	215.18	1269.08	0.1993	0.0739	0.313787	234.079	1500.21	0.1527	0.0709	0.251525	271.214	1154.23	0.3156	0.0878	0.457883
1	L300	06T9F	243.611	1509.63	0.4785	0.0138	0.848379	276.506	2436.84	0.25	0.0098	0.743236	245.073	2215.07	0.307	0.0268	0.558965
2	L300	06T9F	247.472	2229.05	0.1631	0.029	0.384388	233.784	2650.81	0.0852	0.0207	0.266324	259.419	2851.86	0.2782	0.0523	0.326087
3	L300	06T9F	176.836	2414.82	0.1378	0.0446	0.18451	238.732	2968.39	0.072	0.0318	0.154043	253.812	3010.63	0.2602	0.059	0.271031
4	L300	06T9F	157.226	2446.75	0.1331	0.0274	0.237891	206.075	2413.57	0.0695	0.0195	0.233311	239.768	2779.52	0.3555	0.0704	0.303428
5	L300	06T9F	219.721	2063.91	0.1058	0.0293	0.277672	183.856	2043.92	0.0552	0.0209	0.191971	265.768	2605.52	0.2369	0.0706	0.254994
1	L302	03Ⅱ4B	232.649	1059.08	0.3495	0.0651	0.541146	171.972	1461.61	0.2447	0.0454	0.388068	333.293	1070.1	0.3357	0.0839	0.554807
2	L302	03Ⅱ4B	171.246	1063.84	0.6566	0.1881	0.359751	216.764	1282	0.4597	0.1314	0.371676	335.881	1271.87	0.3305	0.0891	0.49484
3	L302	03Ⅱ4B	228.791	1688.51	0.4687	0.1217	0.342901	237.678	1336.06	0.3281	0.085	0.407117	312.454	1350.64	0.3263	0.09	0.456145
4	L302	03Ⅱ4B	163.172	1440.82	0.2166	0.0485	0.335887	166.63	1362.84	0.1516	0.0338	0.354169	308.209	1311.87	0.2641	0.0756	0.45077
5	L302	03Ⅱ4B	213.619	1206.8	0.3288	0.0422	0.579688	231.297	1419.02	0.2302	0.0294	0.560684	346.209	1149.87	0.3562	0.1016	0.513519
1	L303	03LF1	193.333	1487.88	0.0934	0.0163	0.426789	171.807	1797.51	0.0818	0.0161	0.32688	248.09	1748.18	0.2252	0.0692	0.315928
2	L303	03LF1	192.564	1586.65	0.309	0.0766	0.32867	201.307	1981.14	0.2707	0.0758	0.266259	247.103	1864.23	0.2999	0.0771	0.340189
3	L303	03LF1			0.234	0.0621	#DIV/0!	198.415	1734.95	0.205	0.0614	0.276324	243.851	1752.28	0.2142	0.0642	0.317084
4	L303	03LF1	196.651	1612.18	0.2742	0.1164	0.223205	203.992	2274.72	0.2402	0.1152	0.157529	252.348	1894.23	0.257	0.1076	0.241385
5	L303	03LF1	187.3	1431.74	0.2565	0.0869	0.27857	241.322	2320.64	0.2247	0.086	0.213653	240.348	1682.23	0.2691	0.1843	0.172606
1	L305	9801C	248.702	975.47	0.3454	0.1069	0.451687	291.478	1229.94	0.3497	0.0641	0.563868	255.208	1224.91	0.3212	0.0904	0.42538
2	L305	9801C	180.01	1433.63	0.3425	0.0838	0.339143	250.439	1114.78	0.3468	0.0503	0.607674	257.938	1303.19	0.3123	0.076	0.448529
3	L305	9801C	251.64	1185.3	0.2529	0.0844	0.388807	284.119	1368.02	0.2561	0.0506	0.512469	252.768	1461.17	0.3042	0.095	0.356471
4	L305	9801C	185.319	1542.38	0.2961	0.098	0.26634	216.59	934.463	0.2998	0.0588	0.541655	258.305	1432.76	0.2665	0.0852	0.360581
5	L305	9801C	213.248	1162.22	0.3746	0.1239	0.356808	210.045	1403.8	0.3793	0.0744	0.432724	252.305	1226.76	0.325	0.1006	0.399195
1	L307	876	348.679	880.504	0.358	0.0792	0.641577	332.577	1498.48	0.3278	0.0736	0.497105	330.811	1125.95	0.3234	0.0895	0.514949
2	L307	876	250.014	1506.17	0.0882	0.0208	0.413103	401.33	1501.52	0.0807	0.0193	0.527768	260.95	1257.15	0.1638	0.0396	0.461959
3	L307	876	245.851	1222.86	0.4466	0.0858	0.511354	343.419	1698.26	0.409	0.0797	0.509259	258.683	1441.78	0.2728	0.0623	0.439977
4	L307	876	230.835	1641.21	0.3448	0.1123	0.301598	305.827	2048.7	0.3157	0.1044	0.311015	276.482	1367.96	0.2876	0.0807	0.418703
5	L307	876	277.195	1195.14	0.2313	0.0552	0.492864	336.404	1754.21	0.2118	0.0513	0.441886	290.482	1181.96	0.2166	0.0758	0.412549
1	L310	9889	176.953	1293.47	0.2153	0.0382	0.435363	143.092	1009.25	0.268	0.0324	0.539754	202.537	1438.27	0.3275	0.067	0.407701
2	L310	9889	133.201	1158.6	0.278	0.0775	0.291985	197.731	1106.86	0.346	0.0658	0.484367	189.173	1447.63	0.2509	0.0756	0.3025
3	L310	9889	170.642	1399.9	0.3621	0.0759	0.367702	162.523	1228.64	0.4507	0.0645	0.480333	188.478	1497.47	0.2421	0.0556	0.354027
4	L310	9889	151.254	1322.62	0.3507	0.0888	0.311124	222.006	1134.42	0.4365	0.0754	0.531162	205.396	1573.13	0.3088	0.0716	0.36025
5	L310	9889	145.944	1172.03	0.1509	0.0458	0.290917	218.685	1143.06	0.1878	0.0389	0.480148	181.396	1349.13	0.1557	0.0421	0.332112
1	L313	Hubeibaihua	204.796	2036.89	0.3789	0.1004	0.275069	253.201	2335.18	0.3292	0.0826	0.301745	250.421	2522.93	0.5311	0.1227	0.30052
2	L313	Hubeibaihua	269.567	2071.11	0.1269	0.035	0.32061	253.201	2168.7	0.1102	0.0287	0.309534	251.24	2747.78	0.6004	0.1438	0.276285
3	L313	Hubeibaihua	201.513	2610.72	0.5408	0.1552	0.211953	252.006	2368.43	0.4698	0.1276	0.281482	249.059	2845.27	0.4868	0.1504	0.220773
4	L313	Hubeibaihua	266.625	2423.28	0.6317	0.1407	0.33065			0.5488	0.1157	#DIV/0!	250.24	2805.33	0.3699	0.1855	0.151013
5	L313	Hubeibaihua	235.625	2180.86	0.5408	0.1166	0.333826	254.213	2287.27	0.4698	0.0959	0.352529	250.24	2605.33	0.6642	0.1468	0.302931
1	L315	IMC103	269.036	1022.76	0.2198	0.0589	0.495366	266.261	1064.1	0.1337	0.0665	0.334699	312.82	1324.88	0.2978	0.0648	0.520405
2	L315	IMC103	267.051	1581.99	0.3073	0.0548	0.486287	287.928	1216.51	0.1869	0.0618	0.41718	309.749	1426.82	0.2927	0.0547	0.537391
3	L315	IMC103	339.121	1256.75	0.2307	0.0574	0.520275	309.783	1248.6	0.1403	0.0648	0.349457	313.936	1489.23	0.293	0.065	0.487243
4	L315	IMC103	325.768	1727.86	0.2931	0.0639	0.463749	272.82	1150.72	0.1782	0.0721	0.369473	299.168	1500.64	0.2374	0.0531	0.471263
5	L315	IMC103	316.038	1291.47	0.1671	0.0337	0.548204	314.093	1346.45	0.1016	0.038	0.384124	325.168	1326.64	0.2456	0.071	0.458833
1	L317	Sophia	156.052	1586.96	0.4011	0.1197	0.247841	137.838	1641.61	0.377	0.1129	0.218982	202.148	1531.56	0.3276	0.1007	0.3004
2	L317	Sophia	171.612	1627.1	0.2886	0.0624	0.327868	166.701	1454.89	0.2712	0.0589	0.345365	202.907	1686.63	0.3763	0.0985	0.314878
3	L317	Sophia	122.793	1750.06	0.1384	0.0407	0.192634	137.116	1765.35	0.13	0.0384	0.208202	196.371	1624.81	0.3267	0.0992	0.284706
4	L317	Sophia	126.809	1703.98	0.2302	0.064	0.211156	166.152	1376.69	0.2163	0.0604	0.301775	181.475	1695.33	0.2923	0.0802	0.280646
5	L317	Sophia	161.828	1563.76	0.1672	0.0429	0.28741	153.54	1420.21	0.1571	0.0404	0.295973	219.475	1533.33	0.252	0.074	0.327702
1	L318	campina	152.873	1807.31	0.2994	0.0733	0.25678	233.95	1824.85	0.4465	0.0536	0.51643	247.663	1442.95	0.2798	0.0816	0.370486
2	L318	campina	196.888	1886.02	0.106	0.0252	0.30513	202.393	1470.46	0.158	0.0184	0.541685	251.576	1640.82	0.2102	0.0675	0.323164
3	L318	campina	185.285	1466.83	0.1501	0.043	0.306006	188.902	1482.85	0.2238	0.0314	0.475881	244.305	1522.7	0.2547	0.0753	0.351783
4	L318	campina	219.767	1442.65	0.2481	0.0801	0.320579	187.699	1632.25	0.37	0.0586	0.42065	235.848	1623.49	0.2343	0.07	0.327165
5	L318	campina	200.264	1534.12	0.2409	0.0599	0.344259	152.286	1388.86	0.3592	0.0438	0.473468	259.848	1447.49	0.2803	0.0723	0.410366
1	L319	Conny	171.769	1239.4	0.289	0.07	0.36394	249.468	1378.13	0.2824	0.0532	0.49003	275.563	1543.54	0.2623	0.1091	0.300317
2	L319	Conny	194.709	1301.26	0.4654	0.1125	0.382338	196.374	1458.19	0.4549	0.0855	0.417421	245.838	1575.1	0.4115	0.1207	0.347306
3	L319	Conny	200.659	1607.54	0.3244	0.0713	0.362214	227.119	1410.97	0.317	0.0541	0.485381	263.82	1720.43	0.415	0.1001	0.388659
4	L319	Conny	238.84	1627.94	0.4647	0.1084	0.386106	195.687	1596.47	0.4542	0.0823	0.403508	253.74	1705.02	0.3754	0.1026	0.352546
5	L319	Conny	209.252	1342.53	0.3528	0.0929	0.371825	176.738	1622.74	0.3448	0.0706	0.347224	269.74	1521.02	0.3027	0.0835	0.391316
1	L320	Wesreo	207.817	1471.77	0.3057	0.0663	0.39433	183.498	1556.92	0.4114	0.0636	0.432586	227.151	1465.27	0.7385	0.1199	0.488448
2	L320	Wesreo	181.836	1685.72	0.3154	0.0794	0.299958	184.181	1545.06	0.4245	0.0762	0.39907	220.352	1485.21	0.35	0.0711	0.422081
3	L320	Wesreo	210.421	1590.8	0.3887	0.0802	0.390645	175.865	1522.32	0.5231	0.0769	0.440039	225.564	1491.65	0.4395	0.0709	0.48384
4	L320	Wesreo	178.802	1867.62	0.3489	0.0374	0.471773	202.538	1553.75	0.4695	0.0359	0.630283	212.356	1568.71	0.356	0.0624	0.435762
5	L320	Wesreo	207.914	1532.91			#DIV/0!	191.558	1523.83			#DIV/0!	236.356	1392.71	0.6679	0.118	0.489948
1	L321	Wase Chousen	322.451	1687.64	0.4381	0.0931	0.473434	310.266	1460.17	0.3855	0.0778	0.512878	327.909	1728.88	0.4796	0.0985	0.480112
2	L321	Wase Chousen	253.593	1270.32	0.2998	0.0568	0.513069	336.435	1428.97	0.2638	0.0475	0.56664	332.618	1669.83	0.4116	0.0781	0.512143
3	L321	Wase Chousen	323.073	1867.11	0.3729	0.0605	0.516095	366.329	1286.37	0.3281	0.0506	0.648698	322.933	1740.25	0.3154	0.0798	0.42311
4	L321	Wase Chousen	252.613	1569.19	0.5687	0.1316	0.410266	303.396	1486.84	0.5004	0.11	0.481399	325.82	1810.98	0.4735	0.1185	0.418231
5	L321	Wase Chousen	290.132	1485.86			#DIV/0!	365.292	1416.84			#DIV/0!	329.82	1614.98	0.3321	0.0745	0.476543
1	L323	Nakaee Chousen	231.435	2757.63	0.2197	0.0393	0.319343	301.992	2755.84	0.1827	0.0298	0.401855	277.768	2730.92	0.2901	0.0618	0.32316
2	L323	Nakaee Chousen	224.239	2743.93	0.398	0.077	0.296966	280.327	2503.3	0.331	0.0585	0.38786	292.122	2861.29	0.2756	0.0561	0.334024
3	L323	Nakaee Chousen	247.101	2509.4	0.2224	0.0327	0.401096	266.411	2674.8	0.1849	0.0248	0.42614	281.01	2518.7	0.3494	0.0638	0.379271
4	L323	Nakaee Chousen	246.706	2666.16	0.2651	0.0439	0.358471	327.895	2975.38	0.2204	0.0333	0.421761	303.633	2823.64	0.3431	0.0635	0.367495
5	L323	Nakaee Chousen	216.81	2522.81	0.128	0.02	0.354845	238.093	2526.23	0.1064	0.0152	0.397495	263.633	2583.64	0.3716	0.0781	0.326828
1	L325	90750	240.55	1700.77	0.7118	0.119	0.458288	260.424	1354.07	0.6269	0.0916	0.56827	254.101	1525.95	0.5193	0.0891	0.492521
2	L325	90750	211.479	1663.89	0.4679	0.1019	0.368532	230.538	1443.26	0.4121	0.0784	0.45641	245.394	1529.05	0.476	0.0944	0.447282
3	L325	90750	261.128	1442.8	0.4292	0.0606	0.561758	273.717	1460.34	0.378	0.0466	0.603236	264.433	1563.81	0.4269	0.0794	0.476208
4	L325	90750	219.001	1465.87	0.7161	0.1323	0.447104	192.013	1515.34	0.6307	0.1018	0.439791	241.643	1626.6	0.5334	0.1041	0.432203
5	L325	90750	248.103	1459.09			#DIV/0!	239.439	1493.1			#DIV/0!	267.643	1452.6	0.469	0.1073	0.446089
1	L326	Nonglin43	111.795	1950.5	0.2057	0.0492	0.193309	179.005	2129.55	0.1994	0.0779	0.177064	230.199	2265.54	0.4375	0.0745	0.373707
2	L326	Nonglin43	125.336	1936.51	0.2729	0.0393	0.310076	182.048	1955.2	0.2646	0.0622	0.283714	242.106	2328.12	0.403	0.0551	0.43201
3	L326	Nonglin43	179.681	1830.84	0.1347	0.0163	0.447826	184.209	2071	0.1306	0.0258	0.310464	239.493	2294.17	0.2335	0.0427	0.363404
4	L326	Nonglin43	183.004	1847.16	0.2217	0.0303	0.420257	182.221	2040.8	0.2149	0.048	0.285589	235.266	2393.94	0.5176	0.0768	0.398437
5	L326	Nonglin43	151.537	1791.41	0.2037	0.0272	0.387818			0.1975	0.0431	#DIV/0!	239.266	2197.94	0.3337	0.0495	0.423253
1	L327	Xizang	156.44	2061.33	0.3797	0.0843	0.25475	189.512	2045.89	0.4007	0.0819	0.311863	255.802	2118.05	0.6024	0.1182	0.381001
2	L327	Xizang	194.826	1805.43	0.5224	0.1172	0.324779	202.848	1982.14	0.5513	0.1139	0.331254	242.827	2418.84	0.5364	0.1126	0.323517
3	L327	Xizang	176.905	1892.58	0.278	0.0562	0.316181	249.247	1919.15	0.2934	0.0546	0.411034	257.9	2229.98	0.5034	0.105	0.356692
4	L327	Xizang	204.1	1759.8	0.3578	0.0642	0.392605	150.7	2302.63	0.3776	0.0624	0.283686	234.176	2337.62	0.4905	0.086	0.363608
5	L327	Xizang			0.7001	0.145	#DIV/0!	207.559	2304.64	0.7389	0.1409	0.320789	270.176	2173.62	0.7904	0.1496	0.396397
1	L329	Aijiazao	181.125	1800.86	0.4742	0.0736	0.393208	158.344	1929	0.4223	0.0669	0.341307	223.475	2033.61	1.0459	0.1989	0.366227
2	L329	Aijiazao	157.802	1778.68	0.3293	0.0695	0.295953	149.738	1746.67	0.2932	0.0632	0.284545	224.532	2258.58	0.9805	0.1685	0.366481
3	L329	Aijiazao	107.616	1939.63	0.4769	0.0938	0.220022	116.446	1985.89	0.4247	0.0853	0.225974	227.364	2057.29	0.7946	0.1418	0.382448
4	L329	Aijiazao	142.35	1648.41	0.3039	0.0606	0.302193	172.112	1669.64	0.2706	0.0551	0.336098	244.124	2235.49	0.927	0.162	0.384572
5	L329	Aijiazao	132.013	1667.7	0.6169	0.1539	0.240872	157.573	1758.06	0.5494	0.14	0.260207	206.124	1997.49	0.6126	0.1156	0.353521
1	L332	SWU54	276.762	1697.81	0.208	0.038	0.471535	230.265	2890.83	0.1861	0.0479	0.236331	281.607	2495.28	0.4618	0.074	0.413242
2	L332	SWU54	233.224	2186.06	0.3096	0.0607	0.352397	232.738	2752.92	0.2771	0.0765	0.234438	307.541	2860.52	0.6099	0.1248	0.34444
3	L332	SWU54	273.67	2258.19	0.4154	0.078	0.39225	207.739	2253.46	0.3718	0.0984	0.258338	280.4	2813.61	0.418	0.0833	0.333372
4	L332	SWU54	272.456	2268.6	0.4902	0.1025	0.364824	259.94	2746.74	0.4387	0.1293	0.243049	297.849	2831.14	0.5465	0.1124	0.338413
5	L332	SWU54	254.981	1999.45	0.1991	0.004	0.863901	272.221	2678.08	0.1782	0.005	0.783678	281.849	2615.14	0.3519	0.0539	0.413023
1	L335	SWU61	154.171	1231.48	0.2995	0.0734	0.338113	177.235	1461.8	0.3805	0.047	0.495348	178.709	1686.15	0.3559	0.0894	0.296731
2	L335	SWU61	117.121	1323.09	0.2321	0.0602	0.25445	163.04	1357.61	0.2948	0.0385	0.47905	182.267	1407.45	0.365	0.0838	0.360638
3	L335	SWU61	156.668	1439.71	0.1545	0.0484	0.257811	123.857	1771.45	0.1962	0.031	0.306767	176.896	1571.44	0.2739	0.0792	0.280214
4	L335	SWU61	160.02	1495.44	0.3178	0.0856	0.284319	203.534	1266.21	0.4037	0.0548	0.542156	171.291	1647.01	0.3477	0.0904	0.28572
5	L335	SWU61	155.286	1272.41	0.2553	0.0862	0.265489	134.221	1642.7	0.3243	0.0552	0.32434	187.291	1463.01	0.4763	0.1357	0.310027
1	L337	SWU63	338.707	1586.9	0.5781	0.097	0.55987	269.012	2672.89	0.4652	0.1009	0.316951	295.204	1912.01	0.6536	0.1077	0.483731
2	L337	SWU63	228.324	1799.45	0.3117	0.0714	0.356469	238.618	2552.98	0.2508	0.0742	0.240076	288.269	1872.25	0.54	0.1075	0.43612
3	L337	SWU63	280.803	1600.06	0.2792	0.0542	0.474797	270.337	2325.09	0.2246	0.0563	0.316865	288.789	1996.58	0.379	0.0646	0.459049
4	L337	SWU63	209.726	1571.84	0.3363	0.0659	0.405082	199.704	2820.75	0.2706	0.0685	0.218554	276.754	2012.95	0.3498	0.0586	0.45076
5	L337	SWU63	280.497	1549.1	0.3741	0.0748	0.475229	197.432	2492.89	0.301	0.0778	0.234543	304.754	1840.95	0.447	0.08	0.48051
1	L338	SWU64	223.611	1788.09	0.4816	0.0945	0.389247	253.785	2693.55	0.3477	0.0916	0.26343	242.441	2137.3	0.7047	0.1671	0.323582
2	L338	SWU64	154.25	2412.08	0.214	0.0435	0.239312	239.946	2444.87	0.1545	0.0421	0.264796	245.409	2341	0.6	0.1334	0.320422
3	L338	SWU64	256.163	1747.62	0.5239	0.1104	0.410232	232.696	2370.49	0.3782	0.107	0.257592	245.31	2276.02	0.6867	0.1188	0.383858
4	L338	SWU64	220.223	1949.38	0.3321	0.0782	0.324217	268.883	2787.88	0.2397	0.0758	0.233711	227.387	2334.44	0.4032	0.0834	0.320148
5	L338	SWU64	232.46	1884.14	0.1606	0.0397	0.332934	214.046	2580.38	0.1159	0.0385	0.199818	261.387	2168.44	0.3482	0.0808	0.341872
1	L344	SWU71	220.448	1063.16	0.2057	0.0625	0.405624	294.333	768.256	0.2062	0.0568	0.581735	305.017	1283.01	0.2826	0.0606	0.525763
2	L344	SWU71	272.376	1193.66	0.1642	0.06	0.384413	285.642	833.616	0.1646	0.0546	0.508112	316.437	1393.97	0.3956	0.0867	0.508789
3	L344	SWU71	216.647	1422.83	0.2484	0.0872	0.302527	302.348	616.702	0.249	0.0793	0.606209	328.297	1320.54	0.2869	0.0752	0.486779
4	L344	SWU71	274.236	1328.87	0.2604	0.0732	0.423342	286.996	914.841	0.2611	0.0666	0.551545	308.583	1424.51	0.312	0.0759	0.471032
5	L344	SWU71	253.744	1145.9	0.3957	0.0755	0.537158	259.553	850.875	0.3967	0.0687	0.637869	324.583	1240.51	0.4273	0.091	0.551293
1	L346	SWU75	162.031	1489.29	0.3248	0.0926	0.276208	136.315	1094.78	0.2933	0.074	0.330436	217.299	1598.52	0.3787	0.0785	0.396059
2	L346	SWU75	104.172	1666.94	0.3526	0.1004	0.179973	174.298	783.635	0.3184	0.0803	0.468632	204.318	1387.72	0.4103	0.0808	0.4278
3	L346	SWU75	200.822	1650.79	0.3279	0.1241	0.243246	204.473	669.301	0.2961	0.0992	0.476956	224.925	1734.02	0.4055	0.0971	0.351363
4	L346	SWU75	178.561	1621.65	0.3915	0.1207	0.263163	117.912	1050.48	0.3535	0.0965	0.291372	203.514	1661.42	0.4068	0.099	0.334814
5	L346	SWU75	172.788	1496.36	0.1567	0.0368	0.329624	192.527	552.093	0.1415	0.0294	0.626639	227.514	1485.42	0.2802	0.0679	0.387276
1	L347	SWU76	221.703	1631.45	0.3128	0.0828	0.339224	180.798	1501.3	0.201	0.065	0.271349	302.833	1817.44	0.4259	0.0869	0.449534
2	L347	SWU76	214.339	1509.96	0.2992	0.065	0.395188	220.787	1464.77	0.1922	0.051	0.362266	289.518	1788.82	0.3587	0.0623	0.482366
3	L347	SWU76	217.151	1965.23	0.2612	0.0603	0.323701	187.587	1482.26	0.1678	0.0473	0.309851	295.701	1927.23	0.3691	0.0708	0.44441
4	L347	SWU76	259.836	1542.8	0.2002	0.0425	0.442384	239.08	1512.7	0.1286	0.0333	0.379021	285.017	1933.5	0.2944	0.0607	0.416893
5	L347	SWU76	238.959	1563.29	0.2814	0.0637	0.403076	250.838	1471.84	0.1808	0.05	0.381285	307.017	1755.5	0.3075	0.0762	0.413749
1	L349	SWU80	276.026	1626.76	0.702	0.1691	0.413283	186.821	1873.82	0.5189	0.1228	0.296415	282.838	2386.44	0.6579	0.1266	0.381151
2	L349	SWU80	157.947	1650.46	0.5467	0.128	0.290145	198.518	1916.4	0.4041	0.0929	0.310629	284.038	2453.88	0.5201	0.1137	0.346183
3	L349	SWU80	223.644	2094.77	0.7915	0.196	0.301255	197.679	1863.73	0.585	0.1423	0.303642	238.029	2660.76	0.7819	0.1696	0.292
4	L349	SWU80	166.64	1772.76	0.2831	0.0847	0.239072			0.2092	0.0615	#DIV/0!	269.302	2601.36	0.5	0.1129	0.314352
5	L349	SWU80	205.105	1696.9	0.547	0.1418	0.317994	188.219	2031.57	0.4043	0.1029	0.26687	267.302	2399.36	0.7667	0.1829	0.318337
1	L350	SWU81	188.347	1744.01	0.4389	0.0723	0.395989	208.134	2749.82	0.4176	0.0506	0.384489	231.183	2141.26	0.4721	0.0889	0.364413
2	L350	SWU81	179.835	2257.75	0.533	0.1171	0.266083	203.047	2541.96	0.5072	0.0819	0.33096	231.865	2357.42	0.597	0.1215	0.325818
3	L350	SWU81	132.513	2170.91	0.2449	0.0513	0.225646	170.364	2187.46	0.233	0.0359	0.335757	239.804	2413.91	0.5514	0.1079	0.336724
4	L350	SWU81	163.128	2255.96	0.5418	0.1235	0.240829	246.979	2586.87	0.5156	0.0864	0.362956	225.284	2395.2	0.639	0.1167	0.33994
5	L350	SWU81	174.002	2004.15	0.6021	0.0958	0.35303	227.27	2160.81	0.5729	0.067	0.473505	243.284	2213.2	0.503	0.1638	0.252369
1	L351	SWU84	213.62	1259.31	0.322	0.075	0.421393	232.327	1062.25	0.3801	0.0443	0.652366	286.846	1477.23	0.4612	0.1003	0.471703
2	L351	SWU84	188.228	1450.71	0.2538	0.0725	0.312341	198.224	1290.41	0.2996	0.0428	0.51814	261.519	1528.38	0.3645	0.0816	0.433211
3	L351	SWU84	203.393	2160.05	0.2843	0.0836	0.242548	179.113	1228.75	0.3356	0.0494	0.49756	283.937	1886.96	0.3725	0.0628	0.471609
4	L351	SWU84	231.398	1897.72	0.1015	0.0245	0.335618	236.05	1342.76	0.1198	0.0144	0.59391	260.434	1713.86	0.2968	0.1092	0.292293
5	L351	SWU84	225.429	1585.66	0.3973	0.0932	0.377351	210.103	1215.43	0.469	0.055	0.595805	294.434	1547.86	0.3098	0.1373	0.300312
1	L352	SWU85	213.469	966.993	0.2345	0.0474	0.522019	202.863	1915.85	0.196	0.0407	0.337715	252.243	1499.45	0.3454	0.0539	0.518768
2	L352	SWU85	178.779	1647.9	0.2147	0.0377	0.381893	215.476	1544.38	0.1794	0.0324	0.43584	243.337	1857.32	0.4354	0.0679	0.456556
3	L352	SWU85	170.704	1779.34	0.1776	0.0378	0.310702	232.196	1505.38	0.1484	0.0325	0.41325	252.555	1829.67	0.3517	0.0538	0.474333
4	L352	SWU85	192.326	1844.68	0.3853	0.0718	0.358765	189.743	2048.49	0.322	0.0617	0.325871	257.378	1836.82	0.4431	0.0764	0.448328
5	L352	SWU85	181.308	1439.8	0.4428	0.0791	0.413465	224.869	1888.97	0.3701	0.068	0.393171	241.378	1620.82	0.6425	0.1093	0.466786
1	L353	SWU87	234.642	1841.59	0.1639	0.0388	0.349898	163.626	2602.25	0.0755	0.0285	0.142789	240.606	2702.81	0.6546	0.1294	0.310502
2	L353	SWU87	154.231	2062.48	0.1218	0.0273	0.250168	187.484	2285.98	0.0561	0.02	0.187026	235.796	2615.16	0.507	0.103	0.307393
3	L353	SWU87	160.779	2199.18	0.1972	0.0448	0.24346	146.361	2386.76	0.0908	0.0329	0.144745	246.438	2725.79	0.4707	0.0934	0.313012
4	L353	SWU87	131.047	2182.59	0.2518	0.0465	0.245358	219.162	2458.93	0.116	0.0342	0.232133	236.946	2777.26	0.3739	0.0677	0.320281
5	L353	SWU87			0.3512	0.0734	#DIV/0!	205.48	2120.43	0.1618	0.054	0.22502	244.946	2585.26	0.6513	0.1219	0.336089
1	L354	SWU88	241.064	1860.6	0.4877	0.1125	0.359658	185.484	1875.29	0.3858	0.108	0.26108	286.097	1845.78	0.3315	0.0669	0.434406
2	L354	SWU88	188.285	2332.74	0.5107	0.1332	0.236328	175.229	1766.85	0.404	0.1278	0.238683	290.726	2017.94	0.4288	0.0899	0.407295
3	L354	SWU88	202.261	2055.75	0.5835	0.1397	0.291256	213.085	1934.85	0.4616	0.1341	0.274884	302.19	2027.56	0.3469	0.0745	0.409679
4	L354	SWU88	171.345	2009.69	0.3764	0.08	0.286299	140.435	1964.28	0.2978	0.0768	0.217054	275.004	2045.76	0.3531	0.0693	0.406506
5	L354	SWU88	216.394	1958.04	0.6752	0.1487	0.33414	183.064	1857.65	0.5342	0.1427	0.269491	311.004	1881.76	0.4808	0.094	0.458099
1	L355	SWU89	253.579	1607.07	0.1761	0.0346	0.445395	294.412	1680.58	0.1723	0.0219	0.579528	257.387	1917.47	0.3202	0.0434	0.497577
2	L355	SWU89	212.746	2081.88	0.3529	0.0622	0.367003	289.538	1693.43	0.3454	0.0394	0.599819	253.127	1932.14	0.4757	0.0747	0.454828
3	L355	SWU89	219.423	1555.76	0.4158	0.0976	0.375336	295.485	1804.75	0.407	0.0618	0.518829	258.326	2059.14	0.3859	0.0861	0.35991
4	L355	SWU89	218.588	1703.42	0.3912	0.0992	0.336011			0.3829	0.0629	#DIV/0!	236.28	2049.58	0.4446	0.0771	0.399319
5	L355	SWU89	248.577	1649.73	0.2144	0.0458	0.413613			0.2098	0.029	#DIV/0!	276.28	1889.58	0.3702	0.0588	0.479313
1	L360	SWU96	137.336	1591.18	0.2178	0.0693	0.21338	194.56	963.441	0.1875	0.0526	0.418556	196.325	1510.87	0.3197	0.0758	0.354027
2	L360	SWU96	152.363	1773.74	0.2583	0.0604	0.268656	210.124	871.537	0.2223	0.0459	0.538673	198.581	1696.01	0.3677	0.0778	0.356242
3	L360	SWU96	210.047	1307.38	0.2768	0.0644	0.408477	248.56	770.666	0.2383	0.0489	0.611158	204.91	1609.78	0.3662	0.0803	0.367287
4	L360	SWU96	218.582	1406.64	0.3558	0.0911	0.377685	179.821	830.227	0.3063	0.0692	0.489458	199.939	1705.55	0.4533	0.1026	0.341207
5	L360	SWU96	179.582	1403.23	0.3122	0.07	0.363374	224.737	689.396	0.2687	0.0532	0.622142	199.939	1505.55	0.4009	0.0844	0.386805
1	L361	SWU99	295.528	1839.76	0.2067	0.0488	0.404901	187.152	1652.29	0.1334	0.0397	0.275679	315.692	1671.61	0.3915	0.0738	0.500462
2	L361	SWU99	219.777	1581.87	0.3177	0.0772	0.363769	214.081	1498.9	0.205	0.0629	0.317633	300.944	1659.07	0.3545	0.0753	0.460616
3	L361	SWU99	259.869	1740.31	0.1603	0.0473	0.336015	238.727	1400.78	0.1034	0.0385	0.313993	301.058	1845.18	0.3429	0.0731	0.433541
4	L361	SWU99	202.912	1479.24	0.2664	0.0857	0.298936	170.157	1707.54	0.1719	0.0698	0.197055	309.898	1829.29	0.4333	0.1016	0.419445
5	L361	SWU99	240.538	1537.05	0.4027	0.1176	0.348909	227.079	1475.66	0.2599	0.0958	0.294521	301.898	1621.29	0.4202	0.1146	0.40574
1	L362	SWU100	286.551	1468.25	0.0835	0.0189	0.463012	386.285	1845.33	0.0836	0.0144	0.54859	369.012	1753.48	0.6362	0.1147	0.538589
2	L362	SWU100	317.814	1696.53	0.1781	0.0328	0.50426	363.783	1790.86	0.1782	0.0249	0.59246	379.363	1788.37	0.3356	0.0764	0.48235
3	L362	SWU100	291.003	1546.19	0.3214	0.0671	0.474095	391.615	1723.69	0.3218	0.051	0.589079	383.359	1828.14	0.403	0.0917	0.479594
4	L362	SWU100	319.5	1810.31	0.3925	0.0905	0.433567	329.856	1862.92	0.3929	0.0688	0.502776	390.245	1903	0.4587	0.0924	0.504465
5	L362	SWU100	290.746	1503.67			#DIV/0!	337.217	1739.65			#DIV/0!	364.245	1677	0.7206	0.1433	0.522038
1	L363	SWU102	148.887	1650.48	0.4807	0.1083	0.285918	210.449	2347.04	0.3675	0.0961	0.25534	239.628	2476.51	0.6009	0.1393	0.294481
2	L363	SWU102	196.894	1595.02	0.5996	0.1461	0.336261	167.759	2308.12	0.4584	0.1297	0.20438	228.55	2146.23	0.492	0.1066	0.329528
3	L363	SWU102	131.446	1947.32	0.3494	0.074	0.241685	157.155	2375.91	0.2671	0.0657	0.211923	226.542	2543.83	0.422	0.0877	0.299976
4	L363	SWU102	178.089	2086.21	0.538	0.1286	0.263149	170.246	1813.36	0.4113	0.1141	0.252855	213.573	2470.86	0.5554	0.1173	0.290411
5	L363	SWU102	180.062	1742.34	0.5086	0.1206	0.30354	151.814	1993.1	0.3888	0.107	0.216776	249.573	2306.86	0.5087	0.1086	0.336328
1	L364	SWU103	109.911	1213.33	0.4802	0.0994	0.304405	150.189	1016.31	0.3314	0.1141	0.300318	174.66	1302.48	0.3884	0.081	0.39136
2	L364	SWU103	165.697	706.546	0.2736	0.0461	0.581911	130.428	1166.2	0.1888	0.0529	0.285284	189.051	1160.41	0.4934	0.0804	0.499948
3	L364	SWU103	110.584	1187.76	0.3048	0.0488	0.367695	117.6	1101.45	0.2104	0.056	0.286298	179.561	1313.48	0.3487	0.0725	0.396685
4	L364	SWU103	143.239	810.668	0.3359	0.0591	0.50106	165.68	1173.88	0.2318	0.0678	0.325481	163.091	1340.79	0.485	0.0888	0.399164
5	L364	SWU103	149.222	901.091	0.2374	0.0427	0.479356	160.218	1016.56	0.1638	0.049	0.345063	199.091	1176.79	0.5147	0.0997	0.466209
1	L365	SWU104	215.579	1835.54	0.7769	0.1518	0.375423	249.913	2697.91	0.5232	0.2032	0.192577	290.889	2803.61	0.6101	0.1065	0.372795
2	L365	SWU104	300.89	2049.64	0.1952	0.0267	0.517665	274.45	2435.97	0.1314	0.0357	0.293129	304.739	2921.86	0.5765	0.0723	0.454038
3	L365	SWU104	232.825	2154.35	0.6604	0.112	0.389216	268.957	2627.16	0.4447	0.1499	0.23296	295.666	2920.08	0.7707	0.1217	0.390694
4	L365	SWU104	313.321	2332.84	0.345	0.052	0.471203	297.517	2448.71	0.2323	0.0696	0.288521	304.098	2988.85	0.4189	0.0735	0.367038
5	L365	SWU104	257.876	1996.84	0.377	0.0599	0.448366	310.704	2309.98	0.2539	0.0802	0.29865	290.098	2774.85	0.5168	0.0764	0.414241
1	L367	SWU107	291.728	1580.36	0.4195	0.1385	0.358612	338.244	1677.38	0.3332	0.1163	0.366177	328.719	1668.34	0.5074	0.1184	0.457813
2	L367	SWU107	232.315	1213.54	0.3199	0.08	0.433589	326.934	1655.61	0.2541	0.0672	0.427487	340.623	1669.71	0.3806	0.0802	0.491899
3	L367	SWU107	303.967	1759.91	0.9808	0.2556	0.39859	342.344	1543.33	0.779	0.2147	0.445935	325.291	1791.19	0.5392	0.1182	0.453086
4	L367	SWU107	244.03	1412.15	0.3387	0.087	0.402185	330.38	1542.06	0.269	0.073	0.441179	336.545	1814.75	0.3137	0.068	0.461068
5	L367	SWU107	262.977	1378.73	0.3701	0.1183	0.373718			0.2939	0.0993	#DIV/0!	326.545	1604.75	0.2899	0.0758	0.437646
1	L368	SWU110	159.036	1083.77	0.3066	0.0722	0.383913	170.731	1391.96	0.3179	0.057	0.406201	229.296	1295.48	0.5706	0.1042	0.49219
2	L368	SWU110	167.78	1088.06	0.354	0.0777	0.412642	164.589	1121.58	0.367	0.0613	0.46768	219.569	1413.18	0.6447	0.094	0.515884
3	L368	SWU110	168.179	1562.35	0.322	0.0854	0.288699	206.544	988.924	0.3338	0.0674	0.508447	230.829	1522.04	0.4409	0.07	0.48855
4	L368	SWU110	191.441	1462.33	0.3465	0.086	0.345321	141.012	1354.77	0.3593	0.0679	0.355164	240.565	1524.23	0.4728	0.0701	0.515618
5	L368	SWU110	158.555	1170.46	0.3533	0.0627	0.432885	194.269	1243.86	0.3663	0.0495	0.536125	212.565	1296.23	0.4883	0.0706	0.531441
1	L373	Zhongshuang10-2	322.182	1480.65	0.3498	0.0997	0.432925	314.394	2083.04	0.3861	0.084	0.409591	258.287	1620.36	0.4411	0.1088	0.392558
2	L373	Zhongshuang10-2	289.465	1458.33	0.1666	0.0432	0.433581	279.848	1840.01	0.1839	0.0364	0.434514	253.036	1738.16	0.4271	0.0935	0.399394
3	L373	Zhongshuang10-2	230.42	1822.25	0.2456	0.0658	0.320639	315.699	1862.82	0.2711	0.0554	0.453349	224.518	1661.38	0.3419	0.0843	0.354043
4	L373	Zhongshuang10-2	234.731	1801.96	0.1426	0.0364	0.337889	295.756	1843.6	0.1574	0.0306	0.45211	253.28	1781.3	0.3008	0.0531	0.446127
5	L373	Zhongshuang10-2	258.313	1510.52	0.0915	0.0243	0.391699	322.939	1636.57	0.101	0.0204	0.494173	237.28	1565.3	0.2957	0.0659	0.404829
1	L375	Zhongshuang7-2	271.94	1233.98	0.4158	0.1056	0.46459	276.975	1261.3	0.3982	0.1003	0.465758	296.151	1441.5	0.4796	0.1354	0.4212
2	L375	Zhongshuang7-2	270.911	1237.55	0.5226	0.18	0.388591	280.314	1220.83	0.5005	0.171	0.401929	290.674	1318.85	0.4853	0.1412	0.431011
3	L375	Zhongshuang7-2	254.424	1088.6	0.6296	0.1512	0.49321	261.52	849.496	0.603	0.1436	0.563838	281.431	1579.31	0.4272	0.1172	0.393772
4	L375	Zhongshuang7-2	249.23	1149.86	0.4783	0.1413	0.423196	334.198	1224.82	0.4581	0.1342	0.482242	271.419	1528.55	0.4799	0.1285	0.398728
5	L375	Zhongshuang7-2	282.287	1095.23	0.5763	0.1203	0.552517	288.341	1034.6	0.552	0.1142	0.573947	307.419	1364.55	0.4089	0.0998	0.479993
1	L376	Zhongshuang12-2	232.57	1684.58	0.3961	0.1182	0.316308	228.013	2485.96	0.3089	0.1082	0.207514	236.485	2498.65	0.6239	0.1542	0.276902
2	L376	Zhongshuang12-2	193.234	1741.63	0.4476	0.1011	0.329403	219.181	2427.09	0.3491	0.0925	0.254188	228.29	2362.19	0.5371	0.1392	0.271613
3	L376	Zhongshuang12-2	264.682	1962.96	0.4221	0.1324	0.300637	244.64	2364.31	0.3292	0.1212	0.219389	221.85	2454.94	0.6177	0.1598	0.258884
4	L376	Zhongshuang12-2	231.673	2182.38	0.4676	0.1207	0.291412	206.23	2606.9	0.3647	0.1105	0.207039	219.875	2529.59	0.6092	0.1386	0.276438
5	L376	Zhongshuang12-2	241.984	1805.41	0.6259	0.1376	0.378756	232.544	2170.39	0.4882	0.126	0.293356	237.875	2347.59	0.555	0.121	0.317297
1	L377	Zhongyou589-1	276.564	1344.94	0.5375	0.1126	0.495355	246.119	1964.64	0.7154	0.078	0.534664	266.74	1340.46	0.6409	0.1226	0.509861
2	L377	Zhongyou589-1	286.101	1224.93	0.5262	0.101	0.548909	217.196	1775.16	0.7004	0.0699	0.550759	250.85	1462.99	0.4324	0.079	0.484135
3	L377	Zhongyou589-1	199.105	1475.72	0.4453	0.1112	0.350771	208.824	1739.05	0.5927	0.077	0.480331	247.771	1389.88	0.5395	0.1318	0.421868
4	L377	Zhongyou589-1	219.58	1330.51	0.4519	0.1136	0.39632	259.157	1645.86	0.6015	0.0787	0.546169	243.12	1485.78	0.4719	0.1142	0.403399
5	L377	Zhongyou589-1	259.934	1239.9	0.4171	0.1006	0.465012	186.894	1801.54	0.5552	0.0696	0.452818	267.12	1309.78	0.3368	0.0804	0.460721
1	L378	Fuyou4	269.581	1178.36	0.2274	0.0363	0.589012	285.693	1216.84	0.2457	0.0298	0.659376	253.515	1253.54	0.2857	0.0457	0.558368
2	L378	Fuyou4	241.321	1035.73	0.1095	0.0224	0.532486	260.049	1024.32	0.1183	0.0183	0.62138	248.129	1236.02	0.2885	0.057	0.503985
3	L378	Fuyou4	228.502	1400.56	0.19	0.0425	0.421756	216.145	1250.74	0.2052	0.0349	0.50399	232.954	1494.76	0.3721	0.0646	0.473044
4	L378	Fuyou4	229.83	1225.7	0.1397	0.0237	0.525003	271.005	994.985	0.1509	0.0194	0.679343	257.866	1441.11	0.4253	0.0702	0.520169
5	L378	Fuyou4	226.439	1084.07			#DIV/0!	250.254	1016.28			#DIV/0!	231.866	1215.11	0.2462	0.0575	0.449654
1	L379	Zhen3736	176.29	1447.38	0.508	0.1167	0.346489	211.891	2059.27	0.5025	0.1003	0.340155	272.173	1512.97	0.2786	0.0555	0.474522
2	L379	Zhen3736	179.791	1680.58	0.2829	0.061	0.331617	208.112	1713.07	0.2798	0.0524	0.393459	249.213	1714.58	0.342	0.0584	0.459806
3	L379	Zhen3736	219.648	2116.17	0.4714	0.0924	0.346207	223.286	1450.63	0.4663	0.0794	0.474779	246.552	2034.07	0.4308	0.0598	0.466157
4	L379	Zhen3736	262.94	1979.88	0.263	0.0533	0.395883	231.959	1930.22	0.2601	0.0458	0.405634	272.979	1870.87	0.4944	0.1175	0.380398
5	L379	Zhen3736	192.546	1657.88	0.2669	0.0496	0.384599	193.567	1608.43	0.264	0.0426	0.427197	238.979	1636.87	0.4121	0.0682	0.468705
1	L380	Zhen2609	212.223	1705.3	0.2714	0.0539	0.385232	236.194	2469.9	0.2198	0.0374	0.3598	255.53	2204.78	0.3576	0.0627	0.397956
2	L380	Zhen2609	216.218	1949.91	0.4984	0.1152	0.324204	223.676	2309.84	0.4037	0.0799	0.328531	269.703	1977.82	0.4727	0.1004	0.390995
3	L380	Zhen2609	183.28	1427.21	0.4169	0.0996	0.349605	207.911	1990.56	0.3377	0.0691	0.337946	245.291	1885.5	0.409	0.0796	0.400639
4	L380	Zhen2609	192.998	2086.3	0.3953	0.0664	0.35514	204.611	2123.11	0.3202	0.046	0.4015	266.841	2132.7	0.3613	0.0687	0.396869
5	L380	Zhen2609	191.483	1671.98	0.2978	0.0723	0.320523	204.075	2060.09	0.2412	0.0501	0.322913	246.841	1912.7	0.3214	0.0722	0.364872
1	L381	HX0352	153.83	919.298	0.1089	0.0268	0.404745	157.08	1033.23	0.0839	0.0288	0.306944	252.077	1229.21	0.2464	0.0504	0.500643
2	L381	HX0352	119.327	890.838	0.0539	0.012	0.375646	181.538	1020.02	0.0415	0.0129	0.364092	248.294	1212.12	0.2097	0.0304	0.585579
3	L381	HX0352	201.385	1057.42	0.5591	0.1262	0.457626	205.604	1187.98	0.4308	0.1357	0.354604	236.294	1261.1	0.4699	0.2704	0.245633
4	L381	HX0352	174.19	1098.38	0.5424	0.0494	0.635204	146.28	1140.2	0.4179	0.0531	0.502407	243.555	1332.14	0.6497	0.1046	0.531749
5	L381	HX0352	163.838	894.986	0.1104	0.0153	0.569136	209.854	1158.57	0.085	0.0164	0.484214	247.555	1136.14	0.2459	0.043	0.55477
1	L382	Yangguang2009-2	229.651	1273.37	0.3116	0.0835	0.402278	278.568	1506.75	0.2841	0.0903	0.367755	261.832	1827.81	0.5191	0.1068	0.410467
2	L382	Yangguang2009-2			0.469	0.0787	#DIV/0!	268.404	1401.72	0.4277	0.0851	0.490409	273.248	1674.83	0.4362	0.0758	0.484234
3	L382	Yangguang2009-2	212.92	1337.28	0.4019	0.0926	0.408646			0.3665	0.1001	#DIV/0!	242.756	1919.56	0.3768	0.0745	0.390103
4	L382	Yangguang2009-2	233.552	1333.69	0.558	0.141	0.409338	258.273	1582.39	0.5088	0.1525	0.352565	266.279	1914.4	0.6323	0.119	0.424976
5	L382	Yangguang2009-2	221.272	1184.6	0.1293	0.021	0.534904	290.714	1380.64	0.1179	0.0227	0.522362	252.279	1700.4	0.2406	0.0487	0.422961
1	L384	Zheshuang3	158.744	1079.87	0.1828	0.0603	0.308264	191.337	1314.03	0.1961	0.0575	0.331817	221.212	1452.59	0.3707	0.0901	0.385205
2	L384	Zheshuang3	177.632	1306.51	0.0821	0.0205	0.35254	170.176	1059.89	0.0881	0.0195	0.420424	219.788	1320.72	0.5373	0.1181	0.430884
3	L384	Zheshuang3	134.734	1601.08	0.2545	0.0663	0.244158	190.012	1143.89	0.2732	0.0632	0.417948	216.077	1542.19	0.5052	0.111	0.389385
4	L384	Zheshuang3	226.312	1727.04	0.2282	0.0586	0.337879	177.138	1152.27	0.2449	0.0559	0.402449	236.026	1555.5	0.6103	0.1316	0.413036
5	L384	Zheshuang3	157.761	1286.27			#DIV/0!	193.816	1098.57			#DIV/0!	202.026	1321.5	0.7659	0.1417	0.452447
1	L385	Zheyou21-1	255.285	1389.71	0.5818	0.1449	0.424486	258.284	878.557	0.46	0.0994	0.576361	277.853	1882.96	0.5824	0.1255	0.406451
2	L385	Zheyou21-1	224.574	1322.5	0.5218	0.1169	0.431163	228.94	825.633	0.4125	0.0802	0.587835	262.988	1851.55	0.488	0.097	0.416765
3	L385	Zheyou21-1	240.558	1244.47	0.4232	0.0919	0.470943	227.857	832.62	0.3346	0.063	0.592411	259.718	1752.3	0.5582	0.0987	0.456
4	L385	Zheyou21-1	257.682	1047.03	0.2316	0.0571	0.499554	209.236	962.096	0.1831	0.0391	0.504565	259.853	1921.94	0.3358	0.0721	0.38639
5	L385	Zheyou21-1	252.595	1172.41	0.4207	0.0775	0.539073	191.124	850.417	0.3326	0.0532	0.584209	273.853	1735.94	0.5523	0.0936	0.482095
1	L387	Wanyou12	270.011	878.757	0.3209	0.0652	0.601957	370.211	1524.54	0.2605	0.0528	0.545057	311.644	1327.7	0.2432	0.0432	0.569227
2	L387	Wanyou12	257.555	1595.31	0.4866	0.096	0.450043	313.539	1548.83	0.395	0.0777	0.507174	296.179	1391.6	0.5339	0.0944	0.546223
3	L387	Wanyou12	216.495	1163.61	0.4131	0.0623	0.552312	335.063	1477.13	0.3353	0.0504	0.601447	323.418	1430.11	0.4871	0.0902	0.549804
4	L387	Wanyou12	250.382	1517.79	0.5573	0.1269	0.420112	299.006	1336.67	0.4524	0.1027	0.496321	303.414	1476.14	0.43	0.0789	0.528349
5	L387	Wanyou12	255.659	1182.33	0.3526	0.061	0.555535	286.044	1369.09	0.2862	0.0494	0.547602	317.414	1290.14	0.3896	0.0711	0.574133
1	L388	Wanyou7	221.393	1917.1	0.354	0.0714	0.364096	213.174	2153.04	0.3583	0.0368	0.490838	284.288	2681.53	0.4091	0.0654	0.39874
2	L388	Wanyou7	142.71	2112.54	0.4645	0.0858	0.267785	215.697	2563.54	0.4701	0.0442	0.472265	259.629	2934.5	0.3965	0.0691	0.336726
3	L388	Wanyou7	224.362	2155.97	0.1232	0.0173	0.425646	204.746	2598.46	0.1247	0.0089	0.524718	257.849	3104.8	0.4068	0.0691	0.328371
4	L388	Wanyou7	211.638	1892.53	0.0818	0.0147	0.383585	251.754	2474.56	0.0828	0.0075	0.529007	254.255	2993.94	0.2653	0.0496	0.312354
5	L388	Wanyou7	212.338	1944.55	0.0996	0.0118	0.479625	248.256	2655.65	0.1008	0.006	0.61097	280.255	2819.94	0.2459	0.0429	0.362919
1	L389	Hongyou3-1	246.334	2098.78	0.403	0.0828	0.363567	213.053	2429.3	0.3794	0.1108	0.23095	270.608	2579.75	0.5271	0.1007	0.354451
2	L389	Hongyou3-1	249.378	2765.26	0.5702	0.1181	0.303336	206.006	2431.66	0.5368	0.158	0.223498	269.475	2643.22	0.6923	0.1318	0.348749
3	L389	Hongyou3-1	165.358	2033.46	0.1837	0.0322	0.316901	151.149	2270.15	0.1729	0.043	0.211181	242.193	2442.65	0.4942	0.1082	0.311709
4	L389	Hongyou3-1	235.899	2629.72	1.0781	0.1875	0.340278	248.631	2438.09	1.015	0.2509	0.292058	280.759	2675.2	0.6646	0.1137	0.380209
5	L389	Hongyou3-1	203.148	2243.61	0.2214	0.0481	0.294169	177.871	2184.27	0.2084	0.0643	0.208816	240.759	2435.2	0.5257	0.1128	0.315425
1	L390	Zhenyou5	242.118	1818.62	0.5152	0.097	0.414215	219.586	1890.14	0.4852	0.1098	0.339222	242.545	2744.22	0.4168	0.0792	0.317467
2	L390	Zhenyou5	212.752	1714.16	0.3001	0.0617	0.376433	230.506	2416.69	0.2826	0.0698	0.278588	236.17	2510.94	0.2571	0.0464	0.342608
3	L390	Zhenyou5	161.684	2277.23	0.403	0.0756	0.274563	206.398	1997.95	0.3795	0.0856	0.314126	236.088	3046.04	0.3115	0.056	0.301251
4	L390	Zhenyou5	177.102	1865.24	0.2666	0.0533	0.321998	272.811	2303.23	0.251	0.0603	0.330225	228.268	2857.07	0.2791	0.0506	0.305888
5	L390	Zhenyou5	208.934	1841.43	0.0803	0.0204	0.308734	233.871	2368.76	0.0756	0.0231	0.244211	248.268	2677.07	0.3068	0.0574	0.331409
1	L391	Yangyou4	186.58	877.093	0.6778	0.1687	0.460824	122.058	1288.64	0.6156	0.1572	0.270563	212.319	1569.33	0.6022	0.1343	0.377587
2	L391	Yangyou4	100.091	1594.4	0.3591	0.0861	0.207497	172.041	1446.51	0.3261	0.0802	0.325964	228.659	1586.03	0.4503	0.0988	0.396531
3	L391	Yangyou4	204.883	1056.11	0.3475	0.0755	0.471711	172.944	1250.51	0.3156	0.0703	0.383048	226.944	1590.68	0.3987	0.0758	0.428714
4	L391	Yangyou4	145.01	1607.29	0.339	0.0608	0.334681	149.014	1442.26	0.3078	0.0566	0.359742	235.641	1695.01	0.2942	0.0525	0.4379
5	L391	Yangyou4	147.693	1171.12	0.4726	0.135	0.306272	196.691	1322.47	0.4292	0.1258	0.33662	209.641	1469.01	0.3597	0.0865	0.372426
1	L392	Huyou15-1	196.828	1690.67	0.07	0.0202	0.287462	190.216	1285.12	0.1083	0.023	0.410709	279.553	1268.11	0.2899	0.0685	0.48266
2	L392	Huyou15-1	122.123	1911.7	0.2203	0.0496	0.221021	226.284	1433.59	0.341	0.0567	0.486993	237.711	1485.03	0.6464	0.1542	0.401561
3	L392	Huyou15-1	220.127	1759.64	0.0584	0.025	0.226143	175.068	1320.11	0.0904	0.0285	0.296097	233.759	1271.23	0.2072	0.0445	0.461264
4	L392	Huyou15-1	233.332	1616.16	0.1923	0.0528	0.344613	230.209	1712.91	0.2977	0.0603	0.398862	268.341	1459.46	0.3805	0.0808	0.464049
5	L392	Huyou15-1	176.053	1556.85	0.1002	0.0355	0.241954	191.415	1830.82	0.1551	0.0405	0.285915	232.341	1223.46	0.2508	0.0608	0.43926
1	L393	Huyou16-1	218.457	1334.55	0.2221	0.0564	0.391954	179.853	1521.1	0.1523	0.0567	0.241043	242.642	1607.19	0.412	0.0834	0.427201
2	L393	Huyou16-1	141.864	2106.31	0.2919	0.0474	0.293171	187.509	1450.92	0.2002	0.0476	0.35214	244.312	1635.64	0.4908	0.0909	0.446439
3	L393	Huyou16-1	237.922	1497.08	0.2944	0.0494	0.486418	167.273	1535.8	0.2019	0.0497	0.306738	232.513	1679.42	0.505	0.0839	0.454545
4	L393	Huyou16-1	220.193	2041.76	0.3756	0.0796	0.337254	204.453	1508.75	0.2576	0.08	0.303789	251.822	1752.75	0.5701	0.0988	0.453261
5	L393	Huyou16-1	191.97	1598.54	0.4518	0.0975	0.357526	181.227	1260.68	0.3099	0.098	0.312518	227.822	1528.75	0.4761	0.0921	0.435146
1	L395	Huyou18-1	210.694	1136.25	0.2832	0.0658	0.443851	160.756	1534.2	0.345	0.0539	0.401442	221.004	1969.17	0.3595	0.0638	0.387407
2	L395	Huyou18-1	148.087	1976.4	0.0816	0.0261	0.189795	155.121	1823.08	0.0994	0.0214	0.283267	208.546	2015.32	0.3245	0.0548	0.379946
3	L395	Huyou18-1	112.764	1628.57	0.674	0.2186	0.17593	125.469	1503.61	0.8212	0.1792	0.276619	208.079	2249.06	0.5032	0.1132	0.291416
4	L395	Huyou18-1	102.721	2014.95	0.2308	0.0816	0.126021	202.613	1748.64	0.2812	0.0669	0.32752	193.543	2158.85	0.4409	0.0888	0.308019
5	L395	Huyou18-1			0.1082	0.0277	#DIV/0!	148.285	1811.95	0.1318	0.0227	0.322107	231.543	1996.85	0.3962	0.0918	0.333532
1	L396	Zheshuang72-1	200.635	1383.53	0.2595	0.0548	0.40713	248.422	1567.12	0.2466	0.0489	0.444264	288.28	1470.53	0.3896	0.0717	0.515791
2	L396	Zheshuang72-1	181.33	1607.49	0.294	0.0694	0.32335	251.946	1612.59	0.2794	0.062	0.413171	292.04	1610.48	0.3231	0.0704	0.454221
3	L396	Zheshuang72-1	200.432	1436.91	0.3401	0.0945	0.334226	245.223	1430.93	0.3232	0.0844	0.396227	278.231	1560.62	0.4306	0.1035	0.425855
4	L396	Zheshuang72-1	245.3	1331.22	0.262	0.074	0.394822	234.934	1398.51	0.2489	0.0661	0.387465	296.184	1657.21	0.3084	0.0552	0.499631
5	L396	Zheshuang72-1	197.964	1314.07	0.3859	0.0762	0.432765			0.3667	0.0681	#DIV/0!	276.184	1437.21	0.6174	0.121	0.495083
1	L397	Zheshuang8	340.34	1708.07	0.0202	0.0078	0.340377	390.752	1608.03	0.0181	0.0045	0.494286	386.992	1576.93	0.3666	0.0842	0.516555
2	L397	Zheshuang8	313.696	2000.98	0.2037	0.0351	0.476388	403.971	1526.81	0.1827	0.0202	0.70528	397.247	1579.72	0.4193	0.0761	0.580808
3	L397	Zheshuang8	300.563	1510.52	0.2341	0.0303	0.605885	360.543	1716.11	0.21	0.0174	0.717163	382.357	1676.16	0.3985	0.0667	0.576786
4	L397	Zheshuang8	327.534	1621.55	0.3643	0.0628	0.539537	410.143	1250.93	0.3269	0.0362	0.747525	406.865	1728.94	0.4803	0.0886	0.560575
5	L397	Zheshuang8	302.199	1556.5	0.2055	0.0395	0.502509	411.829	1683.02	0.1844	0.0227	0.665301	370.865	1492.94	0.5511	0.106	0.563607
1	L398	Zheyou50	319.28	1697.09	0.2615	0.0567	0.464575	233.093	1622.44	0.1872	0.053	0.336626	262.027	1746.49	0.5151	0.0862	0.472721
2	L398	Zheyou50	249.53	1980.86	0.4378	0.0826	0.400363	222.976	1774.93	0.3135	0.0772	0.337814	254.284	1857.55	0.4923	0.0762	0.46933
3	L398	Zheyou50	239.101	1828.98	0.1295	0.025	0.403759	232.387	1786.8	0.0927	0.0233	0.340995	249.859	1927.36	0.2955	0.0432	0.46999
4	L398	Zheyou50	199.623	1665.36	0.3431	0.0677	0.377909	188.564	2061.21	0.2457	0.0633	0.262041	240.39	1928.8	0.3013	0.0473	0.442556
5	L398	Zheyou50	270.652	1690.92	0.3924	0.0817	0.434634	209.621	2123.75	0.281	0.0764	0.266341	270.39	1758.8	0.4836	0.0717	0.50906
1	L399	Suyou1-1	185.64	1425.65	0.2898	0.0614	0.38065	206.31	1514.37	0.2485	0.0577	0.369772	227.762	1925.44	0.6234	0.1348	0.353609
2	L399	Suyou1-1	128.932	1735.15	0.6199	0.1187	0.279568	172.361	1792.54	0.5317	0.1115	0.314376	236.31	1961.88	0.57	0.1256	0.353434
3	L399	Suyou1-1	189.491	1896.65	0.3708	0.0989	0.272505	205.245	1846.83	0.318	0.0929	0.27558	228.918	2194.26	0.6935	0.1664	0.303037
4	L399	Suyou1-1	162.772	1798.45	0.55	0.1399	0.262437	171.227	1685.34	0.4717	0.1315	0.267098	212.997	2109.19	0.72	0.1883	0.278569
5	L399	Suyou1-1	183.269	1628.18	0.4793	0.1233	0.304374	179.493	1775.16	0.4111	0.1159	0.263977	248.997	1945.19	0.6611	0.1116	0.431265
1	L401	Zhongshuang11-1	225.629	1993.69	0.7325	0.183	0.311766	241.298	2205.83	0.5583	0.1555	0.281998	286.514	2451.14	0.6149	0.1533	0.319198
2	L401	Zhongshuang11-1	221.316	2359.78	0.5074	0.1736	0.215145	279.802	2401.49	0.3867	0.1475	0.233986	296.589	2487.04	0.4018	0.1135	0.296849
3	L401	Zhongshuang11-1	213.898	2641.76	0.3376	0.1008	0.213329	295.121	2564.63	0.2573	0.0856	0.256999	311.767	2811.34	0.4891	0.1356	0.285712
4	L401	Zhongshuang11-1	257.245	2631.82	0.5436	0.1576	0.252137	289.841	2750.53	0.4143	0.1339	0.245878	308.29	2693.17	0.3558	0.0939	0.302526
5	L401	Zhongshuang11-1	219.984	2280	0.3509	0.1181	0.222803	300.973	2549.1	0.2674	0.1003	0.239414	288.29	2473.17	0.269	0.0764	0.290994
1	L402	Yangguang198-2	196.91	948.926	0.1779	0.043	0.461933	261.007	1078.51	0.1894	0.0331	0.580675	249.076	997.973	0.3147	0.0672	0.538916
2	L402	Yangguang198-2	213.882	1797.69	0.1932	0.0452	0.337109	225.642	1472.21	0.2057	0.0348	0.475328	242.843	1380.85	0.2958	0.0723	0.418441
3	L402	Yangguang198-2	155.779	1108.83	0.1871	0.0491	0.348682	208.776	1478.79	0.1992	0.0378	0.426605	245.195	1357.41	0.3185	0.0751	0.433772
4	L402	Yangguang198-2	210.058	1297.25	0.3865	0.1084	0.366023	279.127	1562.76	0.4116	0.0834	0.468508	225.705	1325.41	0.3137	0.0765	0.411177
5	L402	Yangguang198-2	214.322	1186.37	0.2048	0.0382	0.492006	253.631	1324.49	0.2181	0.0294	0.586874	265.705	1165.41	0.2649	0.0552	0.522472
1	L403	Huahang901	230.095	1578.62	0.5114	0.1031	0.419614	289.386	1462.76	0.3848	0.0869	0.466959	239.003	2342.91	0.5984	0.1232	0.33132
2	L403	Huahang901	251.3	2053.66	0.5833	0.1485	0.324622	243.153	1622.55	0.4389	0.1251	0.34459	231.044	2437.91	0.6488	0.159	0.278872
3	L403	Huahang901	202.691	1939.59	0.7494	0.1547	0.336091	229.647	1912.14	0.5638	0.1303	0.34196	232.465	2617.6	0.7175	0.1453	0.304852
4	L403	Huahang901	215.732	2284.72	0.4278	0.1174	0.255994	266.528	1389.32	0.3219	0.0989	0.384389	216.171	2548.14	0.5248	0.1402	0.241019
5	L403	Huahang901	246.992	1883.18	0.1362	0.0321	0.357532	203.499	1819.91	0.1024	0.027	0.297793	252.171	2384.14	0.4467	0.1057	0.308913
1	L404	YangJ6711	234.737	1679.33	0.2444	0.0425	0.44562	229.834	1547.76	0.2704	0.0339	0.54222	238.811	1848.76	0.3261	0.0682	0.381818
2	L404	YangJ6711	268.323	1404.45	0.7119	0.148	0.478892	209.677	1616.58	0.7876	0.1183	0.463382	262.496	1793.31	0.5812	0.1033	0.451621
3	L404	YangJ6711	210.37	1959.62	0.2517	0.0694	0.280237	209.096	1595.62	0.2784	0.0554	0.397057	239.475	1873.05	0.4247	0.1061	0.338524
4	L404	YangJ6711	219.894	1787.3			#DIV/0!					#DIV/0!	237.927	1929.37	0.6393	0.1389	0.362076
5	L404	YangJ6711	244.059	1603.3			#DIV/0!					#DIV/0!	255.927	1747.37	0.6325	0.1391	0.399754
1	L405	Yan6055	254.64	1635.63	0.5193	0.1278	0.387481	256.666	1791.81	0.4443	0.1367	0.317672	237.808	1780.98	0.5888	0.1243	0.387444
2	L405	Yan6055	183.477	1536.88	0.2686	0.0598	0.349053	239.705	1708.4	0.2298	0.0639	0.335366	246.697	1883.57	0.4634	0.0894	0.40437
3	L405	Yan6055	244.657	1818.37	0.1765	0.0398	0.373698	249.936	1473.25	0.151	0.0426	0.375522	238.961	1847.41	0.4061	0.0483	0.520969
4	L405	Yan6055	183.459	1724.41	0.3992	0.0363	0.539169	215.868	1948.12	0.3416	0.0388	0.493816	259.155	1955.32	0.4158	0.0802	0.407285
5	L405	Yan6055	196.723	1546.17	0.3247	0.045	0.478638	253.223	1890.63	0.2778	0.0481	0.436156	223.155	1719.32	0.5366	0.0942	0.425072
1	L406	Yangjian8	209.081	1169.21	0.4481	0.1107	0.419903	217.433	1681.9	0.3178	0.1657	0.198683	275.131	1162.13	0.586	0.1289	0.518371
2	L406	Yangjian8	241.539	1655.14	0.2272	0.0459	0.419399	218.887	1297.33	0.1611	0.0687	0.283487	273.342	1465.98	0.4974	0.1243	0.427304
3	L406	Yangjian8	242.503	1424.43	0.1959	0.031	0.518269	190.176	1287.34	0.1389	0.0464	0.306629	288.386	1387.49	0.4619	0.0956	0.501056
4	L406	Yangjian8	277.853	1649.39	0.2529	0.0405	0.512654	253.679	1701.16	0.1793	0.0606	0.306139	289.953	1449.54	0.6295	0.1702	0.425233
5	L406	Yangjian8	230.896	1324.8	0.4536	0.0963	0.450834	229.464	1503.52	0.3217	0.1441	0.254129	267.953	1227.54	0.8812	0.2274	0.458253
1	L407	Xiwang106-2	312.93	1657.24	0.5805	0.1405	0.438254	253.177	1597.36	0.4827	0.132	0.366927	283.311	1906.08	0.7626	0.1583	0.417264
2	L407	Xiwang106-2	263.198	1679.18	0.3444	0.0625	0.463436	265.994	1641.64	0.2864	0.0587	0.441513	284.647	1793.04	0.5564	0.1043	0.458546
3	L407	Xiwang106-2	264.238	1543.57	0.4227	0.0834	0.464562	291.473	1607.28	0.3515	0.0783	0.448759	270.994	1847.7	0.6996	0.1475	0.410253
4	L407	Xiwang106-2	233.795	1766.69	0.6387	0.1142	0.425329	246.746	1934.13	0.5311	0.1073	0.387049	292.651	1961.94	0.7752	0.1271	0.476377
5	L407	Xiwang106-2	253.115	1536.64	0.5052	0.0942	0.469046	249.236	1683.69	0.4201	0.0885	0.412691	266.651	1735.94	0.4544	0.0901	0.436518
1	L408	Zheyou17	184.776	1663.72	0.6886	0.1449	0.345462	181.462	1500.4	0.3979	0.1266	0.275424	245.082	1685.5	0.4399	0.0923	0.409334
2	L408	Zheyou17	226.913	1620.07	0.4567	0.0887	0.418998	205.221	1532.63	0.2639	0.0775	0.313166	230.931	1623.07	0.382	0.0895	0.377828
3	L408	Zheyou17	195.841	1531.48	0.2654	0.0534	0.388586	213.801	1321.81	0.1533	0.0466	0.347303	234.151	1789.18	0.3945	0.0659	0.439285
4	L408	Zheyou17	245.905	1547.39	1.0756	0.2467	0.409285	203.398	1512.34	0.6215	0.2156	0.279381	228.721	1791.25	0.6591	0.1497	0.359871
5	L408	Zheyou17	222.449	1484.45	0.2534	0.0465	0.449526	233.485	1410.78	0.1464	0.0406	0.373739	244.721	1607.25	0.3435	0.0714	0.422804
1	L409	Zhongshuang5	199.358	1406.06	0.5813	0.0719	0.534084	146.91	2327.56	0.539	0.0696	0.328317	255.338	2106.51	0.4405	0.0756	0.413929
2	L409	Zhongshuang5	238.907	2036.11	0.3911	0.0828	0.356591	199.837	2276.47	0.3627	0.0802	0.284179	248.69	2462.08	0.2733	0.0529	0.342902
3	L409	Zhongshuang5	177.757	1801.41	0.3539	0.0782	0.308709	215.094	2295.64	0.3282	0.0757	0.288877	259.484	2392.88	0.4659	0.1007	0.334093
4	L409	Zhongshuang5	204.735	2158.8	0.1127	0.0347	0.235484	190.644	1837.03	0.1045	0.0336	0.244007	237.504	2403.49	0.1433	0.0279	0.336668
5	L409	Zhongshuang5	222.613	1768.59	0.4077	0.1098	0.318509	227.524	2301.31	0.3781	0.1064	0.25999	271.504	2237.49	0.5098	0.1005	0.381008
1	L410	Zhongyou821	206.149	1787.7	0.6165	0.1441	0.330365	261.024	2748.18	0.5569	0.1441	0.268508	254.932	2183.63	0.5458	0.1258	0.33622
2	L410	Zhongyou821	192.87	2157.49	0.6477	0.157	0.269432	227.799	2740.75	0.585	0.157	0.236465	289.343	2593.39	0.4571	0.101	0.335519
3	L410	Zhongyou821	201.213	2292.7	0.4903	0.0942	0.313561	203.646	2554.53	0.4429	0.0942	0.27263	259.199	2503.16	0.4574	0.0928	0.337914
4	L410	Zhongyou821	168.692	2324.41	0.3066	0.0551	0.287665	235.288	2531.26	0.2769	0.0551	0.318395	266.825	2525.72	0.5315	0.1019	0.355264
5	L410	Zhongyou821	193.129	2032.52	0.6694	0.1636	0.279949	215.506	2591.9	0.6046	0.1636	0.23505	268.825	2327.72	0.5401	0.114	0.35365
1	L411	Qinyou1	192.27	1558.49	0.3133	0.0434	0.471064	176.468	1264.61	0.2811	0.0399	0.49574	257.838	1444.27	0.4184	0.0546	0.577708
2	L411	Qinyou1	204.627	1342.54	0.2255	0.0337	0.504922	164.2	1293.14	0.2023	0.031	0.453144	255.211	1572.69	0.297	0.0515	0.483431
3	L411	Qinyou1	96.4649	1441.38	0.3034	0.0529	0.277373	131.036	1317.43	0.2722	0.0486	0.357771	226.174	1481.45	0.3223	0.0681	0.419465
4	L411	Qinyou1	120.619	1212.31	0.5676	0.1213	0.31767	175.528	1417.11	0.5092	0.1115	0.361291	242.408	1595.47	0.5338	0.1113	0.421526
5	L411	Qinyou1	156.622	1279.3	0.1517	0.0208	0.471711	137.374	1420.51	0.1361	0.0191	0.407969	250.408	1403.47	0.3256	0.047	0.55278
1	L412	Weilong88	236.27	2031.87	0.4894	0.0585	0.493104	235.996	2720.91	0.5533	0.0503	0.488249	276.007	2825.45	0.5248	0.0909	0.360605
2	L412	Weilong88	217	2329.34	0.1671	0.0112	0.581573	205.15	3119.57	0.1889	0.0096	0.564083	263.529	3031.42	0.4191	0.075	0.326952
3	L412	Weilong88	255.581	2365.98	0.4305	0.0691	0.40227	227.14	3265.12	0.4867	0.0594	0.363054	259.743	3071.23	0.6041	0.0888	0.365218
4	L412	Weilong88	246.392	2502.52	0.4553	0.0506	0.469756	185.11	2930.32	0.5147	0.0435	0.427737	258.426	3068.03	0.4134	0.059	0.371146
5	L412	Weilong88	247.842	2218.95	0.4777	0.0853	0.384808	198.747	3078.42	0.54	0.0733	0.32232	274.426	2884.03	0.3909	0.0675	0.355274
1	L414	Qinyou5	309.092	2000.45	1.0169	0.1702	0.480024	299.238	2057.38	0.8421	0.1378	0.470571	344.543	2403.23	0.7466	0.1153	0.481419
2	L414	Qinyou5	252.35	1980.58	0.4411	0.0767	0.422881	269.339	2301.17	0.3653	0.0621	0.407761	329.303	2900.19	0.4639	0.0906	0.367644
3	L414	Qinyou5	283.735	2171.47	0.3576	0.0672	0.410142	220.462	2524.46	0.2961	0.0544	0.32219	311.824	2542.21	0.5082	0.0758	0.451262
4	L414	Qinyou5	237.003	1889.2	0.683	0.1267	0.403437	274.955	2415.52	0.5656	0.1026	0.38556	308.557	2695.21	0.7627	0.1407	0.382939
5	L414	Qinyou5	291.449	1934.13			#DIV/0!	205.43	2570.4			#DIV/0!	348.557	2535.21	0.5994	0.1254	0.396562
1	L415	Suyou4	224.924	2097.17	0.9108	0.1672	0.368781	233.123	2204.25	0.8016	0.136	0.383996	228.571	2218.62	0.7517	0.2628	0.227611
2	L415	Suyou4	218.758	2028.72	0.3438	0.0758	0.328443	235.709	2345.68	0.3026	0.0616	0.330487	222.305	2146.21	0.674	0.3554	0.164184
3	L415	Suyou4			0.4195	0.0718	#DIV/0!	248.595	2236.43	0.3692	0.0584	0.412706	208.469	2115.32	0.5728	0.2279	0.198525
4	L415	Suyou4			0.548	0.0981	#DIV/0!	255.838	2156.03	0.4823	0.0798	0.417648	210.782	2251.05	0.7818	0.3385	0.17781
5	L415	Suyou4	225.131	1955.79	0.3455	0.0614	0.393104			0.3041	0.0499	#DIV/0!	228.782	2069.05	0.731	0.3495	0.187831
1	L417	De68-12	169.608	1474.1	0.2763	0.0661	0.324758	182.962	1303.77	0.2442	0.0506	0.403789	241.188	1757.68	0.292	0.201	0.166211
2	L417	De68-12	253.524	1277.91	0.5302	0.1223	0.462386	207.968	1498.13	0.4686	0.0937	0.409764	268.839	1745.08	0.3303	0.1559	0.246075
3	L417	De68-12	179.028	1734.45	0.2992	0.0769	0.286529	226.166	1689.6	0.2644	0.0589	0.375344	231.267	1978.12	0.3616	0.2514	0.143954
4	L417	De68-12	245.801	1500.59	0.2814	0.0663	0.410112	211.81	1433.4	0.2487	0.0508	0.41976	239.098	1918.96	0.2542	0.1528	0.171693
5	L417	De68-12	220.639	1403.72	0.2503	0.0486	0.447367	236.413	1861.02	0.2212	0.0372	0.430321	255.098	1734.96	0.3857	0.145	0.28115
1	L418	Monty	249.617	1317.42	0.3999	0.1122	0.403099	230.077	2026.28	0.1893	0.0998	0.177208	325.037	2004.6	0.4021	0.1168	0.358237
2	L418	Monty	297.991	1476.5	0.1478	0.0415	0.418192	260.355	2292.93	0.0699	0.0369	0.177018	327.965	2231.07	0.4224	0.116	0.348652
3	L418	Monty	241.99	1865.03	0.3531	0.0707	0.393212	256.498	1770.56	0.1671	0.0629	0.277903	337.827	2380.86	0.3006	0.0656	0.394012
4	L418	Monty	283.488	1806.89	0.2444	0.0451	0.459522	246.754	2308.67	0.1157	0.0401	0.235698	332.276	2307.51	0.2257	0.055	0.371431
5	L418	Monty	266.244	1524.08	0.3043	0.0696	0.433034	278.994	2221.82	0.144	0.0619	0.226077	328.276	2103.51	0.2252	0.0554	0.388149
1	L419	Oscar	186.808	1490.55	0.5171	0.142	0.31337	262.219	1220.53	0.3981	0.0892	0.489493	340.743	1867.94	0.4295	0.1186	0.397811
2	L419	Oscar	229.383	1193.94	0.5127	0.1247	0.441312	296.502	1214.31	0.3947	0.0784	0.551424	350.535	1661.08	0.3793	0.0832	0.490331
3	L419	Oscar	229.432	1677.09	0.3208	0.0987	0.307789	250.573	1361.72	0.247	0.062	0.422993	332.737	1882.18	0.2528	0.0891	0.334034
4	L419	Oscar	279.265	1575.28	0.4602	0.1433	0.362784	326.873	1275.47	0.3543	0.09	0.50221	353.338	1915.73	0.4602	0.1433	0.371986
5	L419	Oscar	221.149	1370.77	0.5894	0.1496	0.388611	307.448	1520.94	0.4538	0.094	0.493896	329.338	1691.73	0.5894	0.1496	0.434066
1	L421	Ningyou14-1	128.535	1182.08	0.3872	0.0571	0.42441	163.484	1739.66	0.3142	0.054	0.353502	219.628	1609.55	0.4843	0.3216	0.170459
2	L421	Ningyou14-1	171.745	1350.07	0.3939	0.0671	0.427518	209.95	2008.42	0.3196	0.0634	0.345104	224.104	1831.02	0.6283	0.3379	0.18539
3	L421	Ningyou14-1	155.672	1708.78	0.3303	0.0486	0.382392	197.757	2080.47	0.268	0.0459	0.356912	232.367	1932.8	0.38	0.2069	0.180869
4	L421	Ningyou14-1	197.106	1670.23			#DIV/0!	209.493	1641.94			#DIV/0!	234.367	1900.12	0.5549	0.5549	0.1098
5	L421	Ningyou14-1	155.195	1367.06			#DIV/0!	237.44	1835.53			#DIV/0!	216.367	1682.12	0.4489	0.4489	0.113968
1	L422	Shilifeng-1	259.097	1623.4	0.2328	0.04	0.481564	249.843	1586.3	0.1716	0.0364	0.426113	227.636	1333.59	0.5017	0.0984	0.465326
2	L422	Shilifeng-1	239.513	1739.55	0.4155	0.0884	0.392894	219.205	1624.37	0.3063	0.0804	0.339546	227.019	1600.19	0.5309	0.1283	0.369901
3	L422	Shilifeng-1	187.202	1744.58	0.2456	0.0469	0.359762	195.341	1546.08	0.181	0.0426	0.349306	224.573	1657.25	0.4489	0.0953	0.389612
4	L422	Shilifeng-1	162.378	1538.25	0.6423	0.113	0.375005	241.892	1560.86	0.4735	0.1028	0.416505	218.41	1622.34	0.4941	0.0961	0.409047
5	L422	Shilifeng-1	221.497	1538.44			#DIV/0!	186.801	1449.75			#DIV/0!	234.41	1438.34	0.526	0.1309	0.395725
1	L423	Ningyou18-1	313.798	1557.03	0.5529	0.1391	0.444776	363.635	1721.27	0.5582	0.1318	0.472219	291.181	1691.69	0.5302	0.1088	0.456164
2	L423	Ningyou18-1	271.859	2003.43	0.3931	0.1013	0.34494	331.644	1660.9	0.3968	0.096	0.452155	291.246	1907.26	0.4442	0.1034	0.396137
3	L423	Ningyou18-1	247.648	1302.8	0.5474	0.0968	0.518059	327.56	1644.3	0.5526	0.0917	0.545551	292.098	1673.42	0.5176	0.1018	0.470201
4	L423	Ningyou18-1	245.248	1465.43			#DIV/0!	340.611	1367.94			#DIV/0!	289.508	1855.46	0.6823	0.1422	0.428134
5	L423	Ningyou18-1	271.955	1473.41			#DIV/0!	306.226	1471.45			#DIV/0!	293.508	1659.46	0.6018	0.1283	0.453439
1	L424	Ningyou10-1	305.879	1525.53	0.4133	0.11	0.429666	327.338	2064.74	0.2498	0.0445	0.470884	322.529	2302.65	0.6302	0.137	0.391844
2	L424	Ningyou10-1	272.719	2258.65	0.328	0.0994	0.284913	351.667	2070.61	0.1983	0.0402	0.455865	315.554	2267.28	0.2756	0.068	0.360645
3	L424	Ningyou10-1	270.612	1823.24	0.337	0.1045	0.323707	310.556	2213.03	0.2037	0.0423	0.403262	322.226	2526.38	0.2349	0.0579	0.340999
4	L424	Ningyou10-1	277.32	2197.39	0.3642	0.0603	0.432543	386.882	2190.99	0.2201	0.0244	0.61432	315.103	2460.44	0.4482	0.0837	0.406804
5	L424	Ningyou10-1	287.153	1854.22	0.3889	0.1492	0.287579	354.85	2246.89	0.2351	0.0604	0.380698	325.103	2270.44	0.3265	0.0929	0.334772
1	L425	Helios	335.459	1498.37	0.2478	0.0409	0.57563	333.838	1316.27	0.2303	0.0542	0.518692	316.783	1695.83	0.2089	0.043	0.475756
2	L425	Helios	222.702	1643	0.2775	0.0504	0.427363	308.452	1416.86	0.2579	0.0668	0.456667	285.93	1491.34	0.2838	0.0581	0.483611
3	L425	Helios	243.146	1564.6	0.0595	0.016	0.36625	270.756	1837.48	0.0552	0.0212	0.277285	306.826	1991	0.215	0.0687	0.325365
4	L425	Helios	199.415	1528.02			#DIV/0!	309.574	1339.97			#DIV/0!	289.18	1812.06	0.3278	0.0755	0.409291
5	L425	Helios	264.79	1462.63			#DIV/0!	253.41	1300.01			#DIV/0!	317.18	1640.06	0.2407	0.0546	0.460209
1	L427	Mian96-203	227.154	1315.55	0.4962	0.0837	0.505839	244.899	1930.87	0.4991	0.0601	0.512976	252.47	1817.35	0.4971	0.1035	0.400203
2	L427	Mian96-203	158.426	1909.23	0.4004	0.0758	0.304745	228.483	2061.53	0.4027	0.0544	0.450682	270.84	2083.67	0.3378	0.081	0.351523
3	L427	Mian96-203	231.823	1661.24	0.6215	0.1193	0.420956	247.237	2188.54	0.6251	0.0857	0.451755	268.777	2053.78	0.3821	0.0826	0.377098
4	L427	Mian96-203	216.342	1850.5	0.4832	0.1213	0.317738	192.996	1777.99	0.486	0.0871	0.377208	281.029	2101.93	0.5764	0.1223	0.386552
5	L427	Mian96-203	191.926	1561.84	0.5282	0.1144	0.36199	208.622	2003.21	0.5313	0.0821	0.402612	247.029	1867.93	0.5992	0.1123	0.413708
1	L428	Qing662A	302.423	1265.18	0.3653	0.0887	0.496079	239.305	1617.35	0.3731	0.0727	0.431606	253.418	1928.9	0.4644	0.0961	0.388337
2	L428	Qing662A	200.36	1429.6	0.313	0.0518	0.45854	247.339	1756.68	0.3197	0.0424	0.514949	250.229	1916.36	0.6317	0.1149	0.417886
3	L428	Qing662A	230.279	1768.86	0.3807	0.1103	0.310028	218.649	1562.57	0.3889	0.0904	0.37577	227.242	2054.09	0.6907	0.1391	0.354558
4	L428	Qing662A	217.429	1635.77	0.638	0.1491	0.362559	217.321	1733.59	0.6517	0.1223	0.40048	258.63	2081.45	0.6658	0.1575	0.344374
5	L428	Qing662A	219.612	1414.99	0.6069	0.1636	0.365383			0.62	0.1342	#DIV/0!	228.63	1851.45	0.6241	0.172	0.309426
1	L429	699	222.976	1524.66	0.2629	0.0476	0.446822	215.382	1289.98	0.3032	0.038	0.571221	282.429	1743.65	0.2586	0.0554	0.430551
2	L429	699	230.111	1724.04	0.1901	0.0441	0.36522	231.904	1349.18	0.2192	0.0352	0.516997	288.253	1585.74	0.3623	0.0778	0.458437
3	L429	699	262.631	1408.67	0.3278	0.0632	0.491613	208.356	1412.75	0.3781	0.0505	0.524765	287.71	1788.58	0.4099	0.082	0.445706
4	L429	699	309.107	1524.2	0.3504	0.1128	0.386494	226.797	1049.95	0.4042	0.0902	0.491861	304.131	1823.99	0.3828	0.0973	0.396131
5	L429	699	236.371	1414.05	0.3085	0.0601	0.461801	208.453	1207.61	0.3558	0.048	0.561311	268.131	1587.99	0.379	0.0839	0.432701
1	L431	Zhongshuang2	202.698	963.413	0.8408	0.1361	0.565177	224.348	1564.64	0.6382	0.1211	0.43041	266.584	1587.48	0.5325	0.1907	0.319225
2	L431	Zhongshuang2	153.077	1200.54	0.5881	0.1131	0.398681	251.26	1597.78	0.4463	0.1006	0.41095	270.984	1591.55	0.4688	0.1861	0.300165
3	L431	Zhongshuang2	232.785	1541.93	0.7171	0.1101	0.495788	235.919	1597.02	0.5443	0.0979	0.450946	270.604	1834.9	0.4025	0.1288	0.315473
4	L431	Zhongshuang2	241.157	1521.28	0.1858	0.0369	0.443888	268.613	1333.87	0.141	0.0328	0.464002	272.391	1774.31	0.2631	0.1528	0.209073
5	L431	Zhongshuang2	204.55	1207.65	0.1428	0.0223	0.520299	270.528	1183.34	0.1083	0.0198	0.555645	266.391	1568.31	0.3131	0.1514	0.259957
1	L432	Zhongshuang9-2	239.701	1908.4	0.2135	0.0397	0.403154	305.956	2044.12	0.1871	0.0317	0.469051	288.918	2037.62	0.3736	0.1022	0.341383
2	L432	Zhongshuang9-2	200.014	2144.04	0.3079	0.0721	0.284889	317.293	2115.87	0.2699	0.0577	0.412267	272.051	1872.48	0.4542	0.1288	0.338776
3	L432	Zhongshuang9-2	300.262	1928.64	0.3516	0.0971	0.360507	297.59	2353.38	0.3082	0.0777	0.334033	281.995	2175.69	0.3201	0.0829	0.333541
4	L432	Zhongshuang9-2	302.536	1943.3	0.1945	0.0525	0.365789	328.067	2358.25	0.1705	0.042	0.360915	277.988	2125.59	0.356	0.0982	0.321627
5	L432	Zhongshuang9-2	264.116	1864.08	0.4495	0.0985	0.392681	320.802	2239.01	0.394	0.0788	0.417383	283.988	1931.59	0.432	0.1231	0.340349
1	L433	WH-12	197.446	1004.49	0.4104	0.1118	0.419128	241.424	2154.99	0.3616	0.0891	0.312554	286.199	1625.22	0.3432	0.0841	0.418142
2	L433	WH-12	207	2526.26	0.2839	0.0775	0.230865	221.319	1927.79	0.2501	0.0618	0.317223	296.424	3145.1	0.3619	0.1046	0.245903
3	L433	WH-12	159.072	1474.46	0.0623	0.0139	0.325937	197.521	1173.49	0.0548	0.011	0.456089	304.337	2421	0.2921	0.064	0.364569
4	L433	WH-12	201.557	1783.43	0.3984	0.0918	0.329074	255.471	2849.14	0.351	0.0732	0.300677	306.653	2508.11	0.3592	0.0782	0.359633
5	L433	WH-12	182.455	1600.05	0.3127	0.0784	0.312627	233.623	2001.54	0.2755	0.0625	0.33972	284.653	2286.11	0.3009	0.0769	0.3276
1	L434	WH-15	179.885	764.607	0.1954	0.0437	0.512662	141.355	959.885	0.177	0.0423	0.381266	205.014	1185.64	0.1613	0.0359	0.437226
2	L434	WH-15	80.1881	910.803	0.4828	0.1278	0.249587	152.561	1071.24	0.4373	0.1239	0.334508	177.711	1116.7	0.3777	0.0918	0.395683
3	L434	WH-15	133.5	1238.04	0.2745	0.0783	0.274327	139.649	965.463	0.2486	0.0759	0.321466	184.363	1220.71	0.3523	0.0966	0.355173
4	L434	WH-15	107.543	1263.32	0.2934	0.075	0.249823	177.056	1054.97	0.2657	0.0727	0.380183	206.03	1291.35	0.2908	0.068	0.405573
5	L434	WH-15	111.505	917.311	0.3334	0.0976	0.293404	171.49	1101.23	0.302	0.0946	0.332058	172.03	1057.35	0.3335	0.0897	0.376911
1	L435	WH-17	268.739	988.192	0.2845	0.0571	0.575369	255.747	1386.22	0.3477	0.0516	0.554204	266.344	1217.76	0.3477	0.0802	0.486712
2	L435	WH-17	232.295	1402.18	0.304	0.0673	0.428027	226.51	1277.79	0.3715	0.0608	0.519955	262.436	1354.51	0.4243	0.0817	0.501549
3	L435	WH-17	206.816	1308.72	0.2838	0.0699	0.390842	235.36	1495.2	0.3468	0.0631	0.463846	263.027	1316	0.5036	0.0952	0.513924
4	L435	WH-17	219.091	1435.72	0.5044	0.1255	0.380161	208.861	1348.21	0.6165	0.1134	0.457174	259.936	1392.09	0.4905	0.0984	0.482072
5	L435	WH-17	236.142	1167.01	0.3981	0.0769	0.511606	189.165	1392.6	0.4865	0.0695	0.487402	267.936	1200.09	0.4463	0.0913	0.521845
1	L436	WH-19	267.054	1732.91	0.1534	0.043	0.354743	249.659	1640.9	0.1898	0.0522	0.356173	236.292	2474.17	0.3709	0.0786	0.310661
2	L436	WH-19	168.413	2148.2	0.1639	0.046	0.218343	186.364	1680.3	0.2028	0.0559	0.286924	197.775	2614.85	0.3563	0.079	0.254357
3	L436	WH-19	192.911	2014.35	0.2201	0.044	0.323894	174.663	1536.29	0.2723	0.0535	0.36655	192.29	2641.28	0.4385	0.1051	0.232979
4	L436	WH-19			0.3735	0.0689	#DIV/0!	188.196	1742.29	0.462	0.0836	0.3738	224.786	2692.76	0.427	0.088	0.288285
5	L436	WH-19	193.408	1876.69	0.4435	0.1014	0.310702	184.816	1679.37	0.5487	0.1231	0.329101	192.786	2460.76	0.5131	0.1106	0.266569
1	L437	WH-20	317.611	1554.7	0.1062	0.0291	0.427117	268.924	1785.99	0.087	0.0389	0.251922	284.919	2119.39	0.3093	0.0624	0.399889
2	L437	WH-20	180.351	1677.79	0.285	0.053	0.366299	260.71	1460.05	0.2337	0.0707	0.371164	272.168	1910.15	0.3367	0.0682	0.412954
3	L437	WH-20	290.457	1363.51	0.1589	0.0372	0.476419	301.181	1874.25	0.1303	0.0497	0.296417	290.407	2255.78	0.3166	0.0652	0.384666
4	L437	WH-20	194.461	1225.09	0.2608	0.072	0.365065	231.321	1514.87	0.2138	0.0961	0.253576	265.498	2178.11	0.3735	0.101	0.310709
5	L437	WH-20	264.486	1383.91	0.3419	0.0923	0.414497	290.889	1371.99	0.2803	0.1232	0.325409	299.498	2012.11	0.3923	0.0895	0.394833
1	L439	WH-24	274.807	1833.42	0.1296	0.0265	0.422978	375.325	2352.15	0.0664	0.0236	0.309845	340.259	1971.68	0.2275	0.0441	0.470972
2	L439	WH-24	299.617	1972.52	0.1928	0.0365	0.445166	331.835	2348.13	0.0988	0.0325	0.300508	341.223	1946.74	0.5103	0.111	0.446232
3	L439	WH-24	253.437	2157.51	0.3975	0.062	0.429588	333.017	2008.06	0.2038	0.0552	0.379764	335.056	2024.86	0.4645	0.0971	0.441831
4	L439	WH-24	302.221	2037.67			#DIV/0!	362.352	2371.42			#DIV/0!	328.846	2071.09	0.4892	0.096	0.447243
5	L439	WH-24	293.02	1887.97			#DIV/0!	307.102	2150.72			#DIV/0!	348.846	1891.09	0.3318	0.0798	0.434069
1	L440	WH-25	184.08	1652.87	0.2922	0.0631	0.34025	200.511	1649.83	0.2038	0.0499	0.331715	257.408	1864.22	0.3179	0.0624	0.412955
2	L440	WH-25	167.167	2041.52	0.1796	0.0462	0.241458	172.673	1806.4	0.1252	0.0365	0.246923	265.341	2044.86	0.289	0.0623	0.375755
3	L440	WH-25	143.042	1709.02	0.2583	0.0566	0.276393	170.656	1717.39	0.1801	0.0447	0.285902	265.145	1998.2	0.3461	0.0666	0.40813
4	L440	WH-25	176.223	1685.62	0.2416	0.0549	0.315103	171.164	1761.55	0.1685	0.0434	0.273915	257.631	2064.1	0.2365	0.0447	0.397727
5	L440	WH-25	171.636	1666.65	0.1994	0.0403	0.33755	139.546	1762.18	0.139	0.0318	0.257136	267.631	1874.1	0.2359	0.0458	0.423811
1	L441	WH-26	278.844	2253.61	0.2572	0.0567	0.359496	249.192	3175.98	0.202	0.0501	0.240325	257.349	2645.1	0.2569	0.0492	0.336878
2	L441	WH-26	217.442	2379.2	0.3279	0.0808	0.270545	257.98	3099.88	0.2575	0.0715	0.230602	241.706	2726.31	0.3486	0.0737	0.29545
3	L441	WH-26	291.18	2651.25	0.3056	0.0815	0.291694	274.676	3007.54	0.24	0.0721	0.233134	243.364	2750.31	0.2492	0.0598	0.269402
4	L441	WH-26	235.809	2741.68	0.2233	0.0609	0.239755	259.749	3127.17	0.1753	0.0539	0.212688	233.473	2793.24	0.3496	0.0753	0.279573
5	L441	WH-26	274.168	2407.69	0.3208	0.0715	0.338147			0.2519	0.0633	#DIV/0!	261.473	2621.24	0.4697	0.0893	0.344122
1	L442	WH-27	153.937	1759.24	0.4288	0.0988	0.275239	227.898	1544.75	0.3539	0.0928	0.360048	247.49	1456.93	0.3625	0.0782	0.440543
2	L442	WH-27	201.743	1723.91	0.1016	0.0254	0.318849	206.682	1415.33	0.0839	0.0239	0.338902	256.645	1578.48	0.1742	0.0298	0.487295
3	L442	WH-27	125.234	1608.72	0.2459	0.055	0.258185	211.517	1468.72	0.2029	0.0517	0.361102	258.997	1594.49	0.2417	0.0512	0.434004
4	L442	WH-27	163.036	1494.89	0.3809	0.0743	0.358608	191.458	1565.27	0.3143	0.0699	0.354833	252.377	1641.3	0.3143	0.0644	0.428718
5	L442	WH-27	162.573	1518.03	0.3157	0.0561	0.376041	187.794	1562.43	0.2605	0.0527	0.372697	256.377	1445.3	0.5036	0.0826	0.519578
1	L443	WH-28	219.011	880.001	0.3587	0.1208	0.424959	189.113	1210.5	0.3114	0.1159	0.295651	236.988	994.677	0.3573	0.103	0.452503
2	L443	WH-28	195.288	1460.53	0.5871	0.128	0.380149	195.531	1101.23	0.5097	0.1228	0.424286	213.124	1163.55	0.5014	0.0993	0.480485
3	L443	WH-28	134.568	1127.3	0.2379	0.075	0.274653	210.549	1389.91	0.2065	0.072	0.302876	231.005	1106.33	0.3669	0.0915	0.455713
4	L443	WH-28	133.049	1620.02	0.1338	0.041	0.211368	195.004	1268.92	0.1161	0.0393	0.312239	237.039	1198.19	0.392	0.0915	0.45874
5	L443	WH-28	161.195	1115.2	0.2282	0.0414	0.443435	232.503	1154.8	0.1981	0.0397	0.50116	217.039	978.187	0.3686	0.0781	0.511523
1	L444	WH-29	192.384	1549.8	0.3672	0.0923	0.330588	171.532	1512.02	0.3233	0.0921	0.28481	222.486	1405.49	0.3374	0.0707	0.430343
2	L444	WH-29	152.504	1503.62	0.2595	0.0375	0.412408	199.732	1259.77	0.2285	0.0374	0.492039	223.83	1348.49	0.3227	0.054	0.497971
3	L444	WH-29	234.591	1957.5	0.1666	0.0266	0.428764	193.607	1423.69	0.1467	0.0265	0.429489	240.736	1724.89	0.2406	0.0396	0.458866
4	L444	WH-29	189.659	1834.8	0.211	0.0412	0.346141	215.114	1365.77	0.1858	0.0411	0.415895	236.017	1599.96	0.3154	0.0657	0.414575
5	L444	WH-29	184.994	1560.81	0.1462	0.026	0.39993	241.817	1412.41	0.1287	0.0259	0.459681	222.017	1385.96	0.1053	0.0206	0.450199
1	L445	WH-30	314.232	1518.46	0.1726	0.0766	0.318009	265.015	1537.54	0.1817	0.0318	0.496185	342.75	2181.35	0.441	0.0867	0.444206
2	L445	WH-30	273.591	1704.11	0.2164	0.0551	0.386705	276.973	1293.39	0.2278	0.0228	0.681485	332.066	2071.22	0.4305	0.0813	0.459152
3	L445	WH-30	265.008	1524.57	0.2683	0.0583	0.44443	294.432	1531.89	0.2825	0.0242	0.691709	333.819	2095.04	0.3673	0.0722	0.447694
4	L445	WH-30	243.032	1896.96	0.1752	0.0421	0.347753	282.954	1254.25	0.1845	0.0175	0.704005	346.212	2225.87	0.3886	0.0811	0.427028
5	L445	WH-30	263.856	1554.47			#DIV/0!	307.944	1204.53			#DIV/0!	326.212	2005.87	0.7259	0.1514	0.438119
1	L446	WH-31	193.501	2009.44	0.3362	0.0652	0.331794	196.373	2982.36	0.2912	0.0686	0.218448	314.39	2008.11	0.5667	0.1075	0.452153
2	L446	WH-31	202.519	2519.57	0.3366	0.0863	0.238678	252.262	2583.72	0.2915	0.0908	0.238642	310.443	2190.42	0.5128	0.1014	0.417503
3	L446	WH-31	259.207	2084.96	0.3869	0.0768	0.38511	268.321	2953.22	0.3351	0.0808	0.273683	300.764	2111.37	0.5613	0.1118	0.416971
4	L446	WH-31	268.011	2485.51	0.2826	0.0613	0.332044	223.427	2429.5	0.2447	0.0645	0.258652	296.533	2191.3	0.582	0.1278	0.381287
5	L446	WH-31	242.141	2157.13	0.345	0.0618	0.385239	273.704	2533.88	0.2988	0.065	0.331796	320.533	2015.3	0.4388	0.0919	0.431632
1	L447	WH-33	264.223	1276.76	0.4597	0.099	0.490043	262.806	1160	0.4564	0.0998	0.508859	271.867	1632.36	0.5092	0.1036	0.450125
2	L447	WH-33	283.749	1045.07	0.1646	0.033	0.575239	289.791	1172.12	0.1634	0.0332	0.548904	281.476	1589.68	0.3134	0.0565	0.495499
3	L447	WH-33	214.376	1314.32	0.2146	0.0522	0.401397	324.333	1249.13	0.213	0.0526	0.512533	279.928	1691.55	0.2523	0.0544	0.434231
4	L447	WH-33	219.9	1143.75	0.1246	0.0244	0.495409	274.384	1072.61	0.1237	0.0246	0.562616	273.757	1733.86	0.3081	0.0557	0.466196
5	L447	WH-33	249.998	1108.69	0.188	0.0338	0.556385	329.033	1226.47	0.1866	0.034	0.595529	281.757	1541.86	0.3029	0.0574	0.490915
1	L448	WH-37	271.579	2006.73	0.2755	0.0476	0.439238	317.116	1705.94	0.1557	0.0385	0.429148	332.828	2265.26	0.3659	0.0666	0.446663
2	L448	WH-37	274.431	1517.18	0.0972	0.022	0.444188	315.757	1724.98	0.0549	0.0178	0.360849	324.207	1926.44	0.2549	0.0754	0.362626
3	L448	WH-37	358.172	1662.07	0.3261	0.0692	0.503849	290.535	2105.58	0.1843	0.056	0.312295	345.093	1913.03	0.4033	0.0613	0.542713
4	L448	WH-37	341.714	1621.89	0.3454	0.0734	0.497851	303.177	1845.82	0.1952	0.0594	0.350548	316.043	2116.91	0.2901	0.0667	0.393693
5	L448	WH-37	332.74	1617.09	0.1465	0.0329	0.478146	301.647	1792.07	0.0828	0.0266	0.343811	352.043	1952.91	0.3084	0.0614	0.475186
1	L449	WH-38	311.219	1243.11	0.6407	0.1251	0.561824	249.233	1491.65	0.5292	0.105	0.457145	324.867	1660.71	0.4304	0.0789	0.516232
2	L449	WH-38	278.263	1748.57	0.2058	0.0581	0.360487	287.464	1395.25	0.17	0.0488	0.417837	307.951	1688.65	0.554	0.1148	0.4681
3	L449	WH-38	257.335	1375.11	0.5895	0.1486	0.426073	288.781	1489.34	0.4869	0.1248	0.430681	297.853	1739.72	0.4767	0.1049	0.437577
4	L449	WH-38	248.504	1904.89	0.2983	0.0819	0.322104	278.53	1551.06	0.2464	0.0687	0.39175	308.224	1794.36	0.4391	0.0869	0.464656
5	L449	WH-38	276.04	1456.31	0.5299	0.1363	0.424267	324.105	1476.67	0.4377	0.1144	0.456449	312.224	1598.36	0.5085	0.1082	0.47863
1	L451	WH-42	217.459	1462.04	0.1045	0.0366	0.298084	176.372	1365.21	0.1044	0.0368	0.268207	284.361	1731.74	0.3386	0.0681	0.449475
2	L451	WH-42	246.301	1299.2	0.1269	0.0313	0.434585	204.89	1607.1	0.1268	0.0315	0.339149	281.687	1835.4	0.4705	0.1234	0.369152
3	L451	WH-42	211.941	2109.22	0.2786	0.0823	0.253817	213.45	1507.27	0.2784	0.0829	0.322298	286.199	2218.4	0.4965	0.1132	0.361369
4	L451	WH-42	240.427	1698.72	0.2101	0.0479	0.38302	192.452	1886.03	0.2099	0.0482	0.307655	283.082	2027.51	0.4833	0.0974	0.409263
5	L451	WH-42	230.041	1538.25	0.359	0.0931	0.36575	233.692	2104.7	0.3587	0.0938	0.298049	285.082	1829.51	0.5578	0.1301	0.400513
1	L452	WH-43	133.03	1767.5	0.4717	0.105	0.252681	158.214	1496.65	0.4419	0.0988	0.321027	214	1663.87	0.3528	0.0786	0.366004
2	L452	WH-43	122.933	1863.33	0.4704	0.1022	0.232931	138.992	1632.8	0.4406	0.0962	0.280512	215.222	1667.63	0.4556	0.1017	0.366351
3	L452	WH-43	183.204	1611.25	0.0997	0.026	0.303625	139.366	1574.92	0.0934	0.0244	0.253024	199.341	1744.14	0.2506	0.0686	0.294539
4	L452	WH-43	186.368	1761.03	0.1649	0.0402	0.302703	152.815	1592.84	0.1544	0.0378	0.281546	218.521	1800.88	0.3509	0.0697	0.379222
5	L452	WH-43	148.076	1612.02	0.3518	0.0987	0.246654	141.066	1622.18	0.3295	0.0929	0.235728	200.521	1582.88	0.3219	0.0711	0.364489
1	L453	WH-45	170.524	1217.28	0.1321	0.0226	0.450192	233.45	1356.93	0.1634	0.0141	0.66597	231.024	1366.47	0.3832	0.0714	0.475717
2	L453	WH-45	260.937	1013.76	0.5484	0.1486	0.487155	202.504	1255.32	0.6783	0.0931	0.540296	240.127	1430.86	0.5321	0.1055	0.45841
3	L453	WH-45	164.871	1044.72	0.3189	0.083	0.377469	188.108	1056.95	0.3944	0.052	0.574442	220.58	1421.11	0.3838	0.0739	0.446326
4	L453	WH-45	249.641	851.046	0.4926	0.1369	0.513498	242.092	1310.05	0.6093	0.0858	0.567532	223.577	1499.15	0.4665	0.1073	0.393346
5	L453	WH-45	219.58	947.796	0.2662	0.1182	0.342865	192.256	1231.25	0.3293	0.074	0.409979	237.577	1313.15	0.4415	0.1073	0.426745
1	L454	WH-49	222.688	1427.33	0.2536	0.0646	0.379836	285.891	1730.94	0.2872	0.049	0.491889	244.89	1798.95	0.4976	0.091	0.426729
2	L454	WH-49	313.383	1319.57	0.2023	0.044	0.521968	287.687	1698.17	0.2291	0.0334	0.537472	266.34	1931.39	0.4822	0.0943	0.413542
3	L454	WH-49	202.656	1570.24	0.2403	0.0578	0.349196	312.195	1635.42	0.2721	0.0438	0.542525	243.87	1964.66	0.4583	0.0934	0.378527
4	L454	WH-49	266.427	1379.58	0.3839	0.1111	0.400237	314.26	1599.64	0.4347	0.0843	0.50324	238.7	1985.33	0.4891	0.106	0.356817
5	L454	WH-49	267.724	1343.52	0.3468	0.1002	0.408177	284.589	1540.04	0.3927	0.076	0.48845	264.7	1811.33	0.4583	0.0941	0.415797
1	L456	WH-55	227.421	1034.38	0.1098	0.0235	0.506726	244.718	1122.78	0.0554	0.0112	0.518792	229.451	1073.49	0.2512	0.0448	0.545142
2	L456	WH-55	163.007	1860.81	0.3107	0.0768	0.261662	197.706	1090.33	0.1569	0.0366	0.437357	230.126	1662.88	0.3581	0.0788	0.386089
3	L456	WH-55	239.639	906.34	0.1875	0.0276	0.642374	198.208	1636.64	0.0947	0.0131	0.466804	233.154	1236.93	0.2522	0.042	0.530927
4	L456	WH-55	164.867	1340.68	0.278	0.0508	0.402257	191.287	1489.97	0.1404	0.0242	0.426879	221.911	1415.43	0.3042	0.0555	0.462169
5	L456	WH-55	208.511	1177.01	0.1318	0.03	0.437664	162.896	1386.33	0.0665	0.0143	0.353346	239.911	1233.43	0.2494	0.0466	0.51004
1	L457	WH-56	174.093	1303.97	0.3397	0.1011	0.309678	234.404	1122.61	0.3007	0.097	0.392942	247.352	1229.28	0.2706	0.0662	0.451302
2	L457	WH-56	203.243	1270.32	0.2502	0.0554	0.419472	240.288	915.887	0.2215	0.0531	0.522533	241.296	1506.74	0.3173	0.0754	0.4026
3	L457	WH-56	171.268	1258.3	0.2873	0.0663	0.370994			0.2543	0.0636	#DIV/0!	226.343	1525.91	0.3454	0.0779	0.396751
4	L457	WH-56	226.881	1001.42	0.3894	0.0982	0.473239	216.952	972.782	0.3447	0.0942	0.449367	253.33	1535.65	0.3628	0.0821	0.421627
5	L457	WH-56	178.855	1088.65	0.2847	0.1027	0.312923	219.879	1136.89	0.252	0.0985	0.331013	223.33	1305.65	0.3613	0.096	0.391636
1	L458	WH-57	216.499	1980.11	0.344	0.101	0.271347	171.692	1949.01	0.316	0.0909	0.234443	302.355	2565.96	0.4567	0.0884	0.378403
2	L458	WH-57	210.267	1800.6	0.0974	0.0212	0.349174	170.692	2235.79	0.0894	0.019	0.264286	293.651	2333.34	0.3016	0.044	0.46313
3	L458	WH-57	205.596	1693.95	0.2111	0.0448	0.363829	143.707	2186.23	0.1939	0.0403	0.240275	287.128	2195.14	0.4034	0.0498	0.514456
4	L458	WH-57			0.4359	0.1249	#DIV/0!	228.615	2029.17	0.4004	0.1124	0.286398	277.378	2447.81	0.3989	0.0901	0.334082
5	L458	WH-57	222.96	1760.84	0.2861	0.0548	0.397977	191.063	2399.71	0.2628	0.0493	0.29796	311.378	2281.81	0.4595	0.0801	0.43909
1	L459	WH-58	264.675	1172.95	0.3272	0.0816	0.475014	294.234	1701.36	0.2684	0.0718	0.392644	285.723	1951.01	0.4083	0.0775	0.435522
2	L459	WH-58	220.784	1773.05	0.5142	0.1072	0.373938	305.33	1864.86	0.4218	0.0943	0.422748	292.714	2171.62	0.4484	0.0987	0.379791
3	L459	WH-58	286.162	1288.08	0.483	0.1157	0.481176	320.682	1820.03	0.3962	0.1018	0.40679	287.425	2046.27	0.471	0.1048	0.386984
4	L459	WH-58	231.964	1803.58	0.1915	0.0385	0.390142	306.294	1573.82	0.1571	0.0339	0.474211	282.62	2150.3	0.4558	0.0954	0.385734
5	L459	WH-58	257.45	1424.14	0.3395	0.0698	0.46788	332.52	1956.64	0.2785	0.0614	0.435296	294.62	1962.3	0.3092	0.1379	0.251859
1	L460	WH-59	244.127	1441.32	0.2691	0.0744	0.379895	279.477	1214.21	0.2011	0.055	0.456993	291.244	1629.9	0.4464	0.1104	0.419457
2	L460	WH-59	229.94	1435.04	0.416	0.1192	0.358646	251.558	1566.5	0.311	0.0881	0.36179	279.668	1693.65	0.5189	0.1186	0.419437
3	L460	WH-59	197.136	1693.58	0.3252	0.0932	0.288842	211.243	1525.21	0.2431	0.0689	0.32826	288.734	2034.51	0.4453	0.1093	0.366363
4	L460	WH-59	236.814	1305.48	0.2796	0.0641	0.441732	291.259	1574.63	0.209	0.0474	0.449212	284.549	1884.02	0.4652	0.0977	0.418316
5	L460	WH-59	228.988	1369.47	0.203	0.0431	0.440576	233.094	1544.53	0.1517	0.0318	0.418582	288.549	1688.02	0.3907	0.0735	0.47607
1	L461	WH-60	233.616	1446.89	0.2165	0.0499	0.411946	233.464	1440.74	0.1891	0.0347	0.468953	236.831	1228.76	0.2261	0.0488	0.471739
2	L461	WH-60	166.823	1718.5	0.2959	0.0637	0.310788	210.095	1603.01	0.2585	0.0443	0.433357	242.004	1377.13	0.2868	0.0626	0.446014
3	L461	WH-60	188.349	1242.79	0.2886	0.068	0.391436	180.73	1725.25	0.2521	0.0473	0.358286	224.207	1330.99	0.3086	0.0677	0.434345
4	L461	WH-60	158.957	1218.61	0.3875	0.0994	0.337095	243.924	1433.89	0.3385	0.0691	0.454546	216.347	1394.29	0.2619	0.0615	0.397874
5	L461	WH-60	205.236	1298.51	0.3037	0.0885	0.351654	229.771	1699.59	0.2653	0.0616	0.367988	252.347	1230.29	0.2938	0.0627	0.490085
1	L462	WH-61	327.299	575.051	0.3301	0.0965	0.660667	345.989	1041.69	0.3136	0.0955	0.521686	379.72	1124.95	0.4814	0.1131	0.589614
2	L462	WH-61	292.007	1039.42	0.4144	0.0911	0.561003	295.422	942.909	0.3937	0.0901	0.577887	368.985	1339.87	0.3806	0.0849	0.552481
3	L462	WH-61	255.024	1212.29	0.3888	0.09	0.476105	281.722	876.271	0.3694	0.0891	0.571351	371.596	1401.34	0.3869	0.1012	0.503423
4	L462	WH-61	292.574	1278.7	0.4741	0.115	0.485405	338.825	1107.23	0.4504	0.1138	0.547745	390.433	1405.72	0.4352	0.0945	0.561231
5	L462	WH-61	275.312	912.474	0.4347	0.1267	0.508644	285.602	1217.21	0.413	0.1254	0.435909	356.433	1171.72	0.3952	0.0983	0.550153
1	L466	WH-83	178.964	1405.1	0.0613	0.0123	0.388291	228.969	1759.68	0.041	0.0094	0.362059	215.017	1654.7	0.5966	0.1062	0.42196
2	L466	WH-83	180.611	1781.32	0.2168	0.0528	0.293946	226.718	1846.79	0.1452	0.0405	0.305618	215.742	1862.12	0.6581	0.1325	0.365259
3	L466	WH-83	189.117	2170.88	0.5442	0.1066	0.307828	224.24	1390.67	0.3645	0.0818	0.418102	218.548	1959.72	0.6327	0.1459	0.325968
4	L466	WH-83	232.266	1974.94	0.2331	0.0419	0.395505	200.616	1827.68	0.1561	0.0321	0.348016	225.436	1934.51	0.3821	0.0747	0.373467
5	L466	WH-83	185.196	1698.26	0.3928	0.0815	0.344512	207.791	1888.86	0.2631	0.0626	0.316171	207.436	1716.51	0.637	0.118	0.394809
1	L467	WH-85	199.101	1319.11	0.8874	0.1842	0.421009	191.966	1654.22	0.6498	0.1447	0.342592	209.536	1861.14	0.4612	0.1565	0.249127
2	L467	WH-85	194.567	1733.6	0.4218	0.1	0.321298	218.733	1913.47	0.3088	0.0786	0.309919	228.588	1902.71	0.5639	0.1203	0.360263
3	L467	WH-85	209.962	1197.39	0.5578	0.1309	0.42766	252.272	1709.45	0.4084	0.1028	0.369595	208.362	2147.62	0.3811	0.0886	0.294441
4	L467	WH-85	230.907	1217.86	0.6958	0.1692	0.438106	214.966	1653.26	0.5095	0.133	0.33249	214.495	2069.49	0.4717	0.1047	0.318315
5	L467	WH-85	209.846	1282.21	0.292	0.043	0.526373	253.172	1847.86	0.2138	0.0338	0.464278	216.495	1871.49	0.4395	0.0773	0.396762
1	L468	WH-88	293.424	1771.62	0.521	0.098	0.468231	327.788	1581.53	0.3873	0.096	0.455387	298.46	1722.19	0.446	0.0849	0.476549
2	L468	WH-88	188.774	1753.2	0.1833	0.0322	0.380015	285.071	1729.17	0.1362	0.0315	0.416168	281.928	1816.36	0.253	0.0495	0.442377
3	L468	WH-88	237.346	1799.12	0.3828	0.0942	0.348999	289.063	1873.63	0.2846	0.0923	0.32236	255.975	1749.75	0.2504	0.0596	0.380661
4	L468	WH-88	213.566	1569.27	0.6242	0.1227	0.4091	274.729	1482.67	0.4641	0.1202	0.417055	293.788	1877.77	0.356	0.136	0.290552
5	L468	WH-88	217.797	1585.02	0.3424	0.0655	0.418031	232.829	1723.76	0.2545	0.0641	0.349076	263.788	1647.77	0.4011	0.0833	0.435297
1	L469	WH-93	191.125	1487.36	0.1189	0.0249	0.380266	210.04	1271.89	0.2155	0.039	0.477125	217.883	1653.49	0.2473	0.043	0.43112
2	L469	WH-93	109.562	1740.25	0.0699	0.0117	0.273324	173.668	1247.36	0.1267	0.0183	0.490821	207.051	1647.05	0.2496	0.0465	0.402907
3	L469	WH-93	145.291	1602.45	0.0739	0.009	0.426765	190.92	1444.24	0.1339	0.0141	0.556615	182.314	1727.43	0.2545	0.0506	0.346761
4	L469	WH-93	131.195	1635.59	0.2177	0.0335	0.342651	144.754	1116.24	0.3946	0.0525	0.493593	219.416	1792.99	0.2455	0.0394	0.432628
5	L469	WH-93	129.457	1477.78	0.1544	0.0345	0.281635	129.521	1266.67	0.2799	0.0541	0.345992	185.416	1558.99	0.2786	0.0515	0.391504
1	L470	WH-95	247.143	1122.35	0.4617	0.1289	0.440944	227.323	1509.98	0.3739	0.1056	0.347703	228.519	1765.3	0.4181	0.0864	0.385155
2	L470	WH-95	252.386	1865.29	0.4825	0.1011	0.392375	214.284	1549.28	0.3908	0.0829	0.39468	232.826	1916.33	0.4664	0.1047	0.351163
3	L470	WH-95	172.707	1382.31	0.258	0.0645	0.333228	250.751	1234.96	0.2089	0.0528	0.445471	216.911	1973.32	0.4972	0.0999	0.35362
4	L470	WH-95	216.775	1797.11	0.341	0.1013	0.288788	205.006	1655.53	0.2762	0.083	0.291821	224.085	1982.99	0.5321	0.1147	0.343932
5	L470	WH-95	224.716	1442.85	0.2269	0.0535	0.397782	219.371	1449.86	0.1837	0.0438	0.388223	228.085	1786.99	0.3708	0.0824	0.364824
1	L472	WH-127	151.236	893.401	0.1212	0.0235	0.466114	152.282	928.454	0.1506	0.0356	0.409628	184.127	1183.16	0.19	0.0559	0.345958
2	L472	WH-127	127.082	1345.85	0.2999	0.0542	0.343175	145.087	1092.56	0.3728	0.082	0.376456	190.066	1087.68	0.2268	0.0484	0.4502
3	L472	WH-127	101.081	1033.45	0.0788	0.0224	0.255996	156.304	933.785	0.0979	0.0339	0.325873	190.064	1289.94	0.2129	0.0572	0.354178
4	L472	WH-127	103.267	1217.16	0.0553	0.0129	0.266703	147.524	1009.95	0.0687	0.0196	0.33862	181.086	1279.93	0.1822	0.0533	0.325981
5	L472	WH-127	126.333	1014.64	0.0494	0.0112	0.354496			0.0614	0.017	#DIV/0!	195.086	1093.93	0.2306	0.0719	0.363852
1	L473	Yuyou1	292.13	1235.7	0.3594	0.0988	0.462357	311.523	1501.76	0.3068	0.0859	0.42558	263.534	1495.9	0.4512	0.0925	0.462173
2	L473	Yuyou1	218.893	1617.3	0.4729	0.1286	0.33231	304.963	1335.18	0.4037	0.1118	0.45198	259.491	1429.86	0.3868	0.0803	0.466433
3	L473	Yuyou1	291.417	1522.6	0.414	0.0865	0.47809	320.923	1559.58	0.3534	0.0752	0.491621	251.402	1635.27	0.5159	0.0964	0.451378
4	L473	Yuyou1	264.811	1638.39	0.461	0.1154	0.392346	284.924	1180.24	0.3935	0.1003	0.48642	244.142	1606.34	0.3779	0.0763	0.429472
5	L473	Yuyou1	285.149	1398.67	0.3248	0.085	0.437895	271.284	1208.24	0.2772	0.0739	0.457174	272.142	1434.34	0.3241	0.0644	0.488452
1	L474	COBRA	157.262	1115.44	0.6382	0.1544	0.368191	241.298	738.907	0.5103	0.112	0.598054	209.429	1193.41	0.6106	0.1088	0.496186
2	L474	COBRA	172.144	1434.23	0.2021	0.0604	0.286534	202.675	916.793	0.1616	0.0438	0.449229	198.687	1209.86	0.4946	0.102	0.443307
3	L474	COBRA	131.707	673.663	0.1594	0.0348	0.472439	205.43	803.373	0.1274	0.0252	0.563844	232.514	990.208	0.4472	0.0855	0.551201
4	L474	COBRA	196.462	950.783	0.2568	0.0481	0.52453	154.915	963.282	0.2053	0.0349	0.486133	229.543	1247.16	0.4235	0.0627	0.554201
5	L474	COBRA	149.28	913.106	0.5791	0.0993	0.488077	138.421	735.248	0.4631	0.072	0.547696	197.543	1015.16	0.6506	0.0939	0.574154
1	L476	Tapidor	320.766	969.938	0.117	0.0309	0.555989	292.444	1901.24	0.0925	0.0253	0.359949	261.957	1656.16	0.1151	0.0243	0.42831
2	L476	Tapidor	240.856	1747.31	0.1822	0.0196	0.56167	249.91	1538.6	0.1441	0.016	0.593968	278.059	2130.07	0.2384	0.0416	0.427948
3	L476	Tapidor	268.406	1092.35	0.2499	0.0472	0.565393	282.307	1440.11	0.1977	0.0387	0.500358	252.59	1538.71	0.2483	0.0461	0.469263
4	L476	Tapidor	215.017	1490.15	0.1233	0.0258	0.408139	238.624	1221.67	0.0975	0.0211	0.474396	253.202	1863.98	0.2449	0.0518	0.391069
5	L476	Tapidor	275.001	1242.92	0.6381	0.1128	0.555874	240.552	1224.06	0.505	0.0924	0.517853	275.202	1685.98	0.4965	0.0906	0.472162
1	L477	Huayou6	206.516	1736.19	0.7525	0.1994	0.309815	175.391	1508.22	0.6923	0.1575	0.338256	260.841	2222.77	0.6438	0.1291	0.369166
2	L477	Huayou6	223.696	2098.02	0.4222	0.0801	0.359795	187.876	1753.24	0.3884	0.0632	0.397066	266.913	2205.96	0.4328	0.0759	0.408267
3	L477	Huayou6	202.984	1448.83	0.5377	0.1073	0.412482	150.657	1547.5	0.4946	0.0847	0.362448	264.906	2175.11	0.6743	0.1172	0.412009
4	L477	Huayou6	270.958	1699.08	0.8306	0.1716	0.435635	220.66	1727.43	0.7641	0.1355	0.418718	267.22	2304.28	0.6246	0.1249	0.367059
5	L477	Huayou6	222.839	1644.62	1.0505	0.2649	0.349522	194.249	1837.95	0.9664	0.2092	0.328058	261.22	2098.28	0.7128	0.1767	0.334308
1	L478	Huayou12	219.822	1013.48	0.0805	0.0224	0.438038	165.332	1954.61	0.0741	0.0138	0.312331	213.758	1808.7	0.374	0.0694	0.389087
2	L478	Huayou12	210.811	1804.33	0.2654	0.0599	0.341094	182.641	1810.31	0.2444	0.037	0.399909	215.736	1833.98	0.3701	0.0746	0.368525
3	L478	Huayou12	209.298	1398.16	0.2608	0.0542	0.418708	212.301	2040.06	0.2401	0.0335	0.427215	219.207	2073.14	0.3282	0.0577	0.37556
4	L478	Huayou12	239.361	1855.71	0.2654	0.0518	0.397904	157.212	1773.87	0.2444	0.032	0.403657	226.234	2015.27	0.504	0.0945	0.374499
5	L478	Huayou12	207.261	1409.93	0.1304	0.0412	0.317529	206.297	1955.98	0.12	0.0255	0.331697	206.234	1795.27	0.4259	0.1013	0.325681
1	L479	Cubs root	209.636	2095.99	0.3182	0.0753	0.297087	154.941	2277.23	0.2482	0.0638	0.209293	220.959	2603.68	0.5299	0.107	0.295911
2	L479	Cubs root	176.048	2217.93	0.5436	0.1401	0.235463	157.49	2385.91	0.4241	0.1188	0.190704	211.57	2806.61	0.4813	0.0959	0.274483
3	L479	Cubs root	200.087	2672.19	0.4481	0.1067	0.23923	195.557	2303.96	0.3496	0.0905	0.246922	183.209	2956.43	0.7645	0.1409	0.25163
4	L479	Cubs root	244.421	2267.06	0.5338	0.1193	0.325422	157.31	2197.46	0.4164	0.1012	0.227534	197.246	2880.91	0.7079	0.1398	0.257439
5	L479	Cubs root	217.76	2218.68	0.5871	0.1324	0.303242	216.87	2089	0.458	0.1123	0.297455	213.246	2696.91	0.789	0.1709	0.267425
1	L482	Shengli	166.94	3094.97	0.2453	0.0576	0.1868	131.835	3311.25	0.2762	0.0449	0.196732	252.845	2914.44	0.301	0.0524	0.332599
2	L482	Shengli	101.907	2835.25	0.4024	0.071	0.169235	164.147	3208.16	0.4532	0.0553	0.295436	247.829	2824.39	0.3948	0.0649	0.348015
3	L482	Shengli	167.218	3426.85	0.2504	0.0462	0.209156	135.935	3186.04	0.282	0.036	0.250495	246.691	3138.67	0.2784	0.0444	0.33013
4	L482	Shengli	166.083	2932.96	0.2839	0.0663	0.195156	192.643	3251.03	0.3197	0.0517	0.268163	248.122	3058.17	0.3015	0.0504	0.326761
5	L482	Shengli	151.293	2945.08			#DIV/0!	192.896	3639.55			#DIV/0!	250.122	2860.17	0.3587	0.0528	0.372686
1	L483	ERAKE	250.763	1414.25	0.4934	0.1069	0.450062	261.799	1696.14	0.4178	0.0643	0.500728	303.25	1876.38	0.5329	0.0871	0.497184
2	L483	ERAKE	184.643	1833.92	0.2862	0.0571	0.335392	222.897	1839.45	0.2423	0.0343	0.461209	294.844	2052.58	0.4201	0.0625	0.491232
3	L483	ERAKE	199.514	1742.69	0.3121	0.0689	0.341496	268.697	1884.74	0.2642	0.0415	0.475782	274.062	2107.94	0.509	0.08	0.452719
4	L483	ERAKE			0.2638	0.0636	#DIV/0!	204.191	1627.23	0.2233	0.0383	0.422501	294.719	2116.3	0.5434	0.1039	0.421411
5	L483	ERAKE			0.3626	0.087	#DIV/0!	224.636	1732.38	0.307	0.0524	0.431722	286.719	1908.3	0.5938	0.0974	0.478077
1	L485	cresor	184.862	2635.62	0.1717	0.0438	0.215658	155.393	3346.6	0.1417	0.0433	0.131909	242.462	2780.48	0.4773	0.098	0.298101
2	L485	cresor	143.779	3339.12	0.4716	0.0957	0.175047	184.752	3426.63	0.3894	0.0947	0.181469	224.782	2908.6	0.4299	0.0751	0.306706
3	L485	cresor	224.707	2954.69	0.22	0.0454	0.269288	174.283	3426.68	0.1816	0.0449	0.170612	227.043	2980.61	0.3405	0.0746	0.257985
4	L485	cresor	237.302	3310.5	0.3177	0.0617	0.269592	211.61	3360.45	0.2623	0.061	0.213078	232.429	2990.9	0.4283	0.0724	0.31494
5	L485	cresor	196.596	2927.46	0.566	0.1024	0.270708	225.037	3462.57	0.4673	0.1013	0.230655	230.429	2788.9	0.5292	0.0992	0.305927
1	L486	Daichousen	235.057	1706.09	0.4436	0.1262	0.326277	312.726	1579.86	0.3593	0.0849	0.455846	354.758	2340.63	0.3862	0.0805	0.421007
2	L486	Daichousen	242.613	1782.89	0.4255	0.0998	0.367159	317.84	1814.26	0.3446	0.0672	0.473233	356.88	1913.11	0.7313	0.1479	0.479811
3	L486	Daichousen	286.266	1531.31	0.2353	0.0536	0.450749	284.61	1786.26	0.1906	0.036	0.457578	364.592	2020.44	0.4442	0.0737	0.520983
4	L486	Daichousen	297.508	2123.3	0.5281	0.1015	0.421637	314.318	1768.38	0.4277	0.0683	0.526749	371.743	2204.39	0.4973	0.0941	0.47124
5	L486	Daichousen	253.449	1666.89	0.2388	0.0439	0.452682	304.132	1657.53	0.1934	0.0295	0.546056	345.743	1978.39	0.5383	0.107	0.467855
1	L488	Niklas	166.819	1890.95	0.3079	0.0859	0.240246	195.371	1335.86	0.2882	0.0576	0.422553	197.537	1931.02	0.4888	0.1109	0.310763
2	L488	Niklas	182.792	1816.54	0.3126	0.0834	0.273872	170.449	1422.4	0.2926	0.056	0.38504	186.881	1915.96	0.2657	0.0525	0.330496
3	L488	Niklas	103.752	1652.08	0.3221	0.0955	0.174791	232.446	1555.73	0.3015	0.0641	0.412725	193.466	1980.6	0.3249	0.068	0.318203
4	L488	Niklas	139.929	1661.34	0.3257	0.0888	0.236014	162.712	1553.6	0.3049	0.0596	0.348868	209.628	2059.52	0.4982	0.0934	0.35188
5	L488	Niklas	132.314	1625.04	0.4682	0.147	0.205928	173.761	1700.23	0.4383	0.0987	0.312164	175.628	1825.52	0.5733	0.1284	0.300484
1	L491	WESBROOK	170.568	1287.76	0.235	0.0661	0.320144	198.845	1267.49	0.2147	0.0433	0.437534	248.547	2277.54	0.2868	0.0609	0.339468
2	L491	WESBROOK	176.973	1632.63	0.1546	0.0315	0.347261	190.298	1254.75	0.1412	0.0207	0.508485	227.679	2439.53	0.2092	0.0406	0.324734
3	L491	WESBROOK	210.287	1640.99	0.2208	0.0652	0.302634	208.607	1504.62	0.2017	0.0427	0.395736	231.609	2386.98	0.2537	0.0516	0.322981
4	L491	WESBROOK	242.159	1934.35	0.2342	0.0496	0.371509	183.802	1110.8	0.2139	0.0326	0.520542	240.945	2473.02	0.2651	0.0478	0.350795
5	L491	WESBROOK	194.727	1534.91	0.2602	0.0539	0.37982	190.538	1427.19	0.2377	0.0353	0.473404	230.945	2263.02	0.2364	0.0465	0.341593
1	L494	Shengliqinggeng	164.022	1762.67	0.2751	0.0742	0.256505	114.534	1760.97	0.4117	0.0626	0.299596	198.941	2038.16	0.3376	0.0651	0.336071
2	L494	Shengliqinggeng	138.554	1691.14	0.1586	0.0396	0.247063	154.034	1924.19	0.2373	0.0334	0.362549	202.212	2173.81	0.2737	0.0512	0.332117
3	L494	Shengliqinggeng	173.895	1756.4	0.2169	0.0499	0.300871	127.566	2193.25	0.3246	0.0421	0.309606	201.36	2098.54	0.4063	0.0688	0.361696
4	L494	Shengliqinggeng	152.458	1667.36	0.1161	0.0202	0.344493	184.907	1840.19	0.1737	0.017	0.506585	209.838	2212.5	0.3022	0.0544	0.345061
5	L494	Shengliqinggeng	148.523	1609.45	0.3151	0.0638	0.313078	196.471	2210.78	0.4716	0.0539	0.437433	191.838	1994.5	0.3586	0.0645	0.348428
1	L495	Mijiaoduotou	269.707	2437.48	0.4095	0.0908	0.332898	241.581	3103.52	0.3092	0.0605	0.284603	288.501	3378.88	0.4189	0.0804	0.307894
2	L495	Mijiaoduotou	274.107	2216.5	0.305	0.0796	0.321505	247.335	3253.37	0.2303	0.0531	0.247965	291.252	3427.34	0.4691	0.102	0.281
3	L495	Mijiaoduotou	215.658	2682.3	0.2797	0.0706	0.241577	260.147	3170.28	0.2112	0.047	0.2694	270.106	3352.34	0.4176	0.094	0.263594
4	L495	Mijiaoduotou	215.198	2511.46	0.2931	0.0758	0.248871	200.564	3398.81	0.2213	0.0505	0.205462	267.286	3470.19	0.4026	0.081	0.276848
5	L495	Mijiaoduotou	261.117	2386.07	0.1873	0.0546	0.27294	264.694	3376.03	0.1414	0.0364	0.233463	299.286	3302.19	0.4979	0.1009	0.309027
1	L496	Aijishengli	158.971	1190.38	0.2535	0.0738	0.314471	193.693	1256.43	0.3124	0.0678	0.415315	193.895	1165.06	0.3143	0.06	0.465752
2	L496	Aijishengli	233.515	1185.79	0.3181	0.065	0.490767	212.279	983.733	0.3921	0.0598	0.585904	186.518	1139.36	0.349	0.0567	0.501902
3	L496	Aijishengli	145.33	750.78	0.2327	0.0601	0.428405	173.826	1081.58	0.2868	0.0552	0.455047	188.315	1277.9	0.2015	0.0377	0.440599
4	L496	Aijishengli	242.755	790.977	0.2847	0.0469	0.650719	240.324	954.356	0.3509	0.0431	0.672151	203.576	1308.11	0.361	0.0552	0.504404
5	L496	Aijishengli	177.456	865.317	0.2816	0.0622	0.481448	258.675	878.925	0.3471	0.0572	0.641052	175.576	1080.11	0.3617	0.0595	0.497024
1	L497	Caojingshengli	239.254	2094.22	0.2151	0.0564	0.303481	283.715	1753.16	0.2242	0.0548	0.398347	217.931	1883.68	0.2027	0.0397	0.37135
2	L497	Caojingshengli	199.277	1593.75	0.3241	0.0693	0.368993			0.3378	0.0673	#DIV/0!	212.122	1791.87	0.2753	0.0494	0.397488
3	L497	Caojingshengli	235.224	2132.65	0.196	0.0462	0.318766	216.389	2026.08	0.2043	0.0448	0.327525	210.128	2075.07	0.3299	0.1607	0.172104
4	L497	Caojingshengli	205.614	1665.53	0.1168	0.0313	0.315387	283.367	2318.79	0.1217	0.0304	0.328508	214.393	2017.88	0.188	0.0394	0.336415
5	L497	Caojingshengli	218.556	1749.88	0.1847	0.0374	0.381498	222.553	2148.62	0.1925	0.0363	0.354541	212.393	1815.88	0.3101	0.0562	0.39224
1	L498	Huyou3	213.217	1624.05	0.1898	0.0529	0.320211	204.238	1625.55	0.1745	0.0303	0.419814	271.517	1748.78	0.4895	0.0925	0.451039
2	L498	Huyou3	206.167	1392.61	0.502	0.1597	0.317574	226.966	1853.68	0.4615	0.0914	0.382042	278.988	1791.14	0.6587	0.1442	0.415719
3	L498	Huyou3	223.902	1601.71	0.6028	0.153	0.355152	178.421	1907.73	0.5542	0.0876	0.371734	261.076	1678.85	0.5602	0.1202	0.420208
4	L498	Huyou3	202.502	1455.16	0.3527	0.0921	0.347652	264.212	1919.58	0.3243	0.0527	0.458581	250.527	1819.59	0.5878	0.1142	0.414749
5	L498	Huyou3	231.355	1432.09	0.546	0.136	0.393417	256.857	1913.14	0.502	0.0779	0.463862	290.527	1659.59	0.6093	0.1135	0.484474
1	L499	Shaoyeqing	134.896	1672.01	0.4136	0.0856	0.280483	173.958	2185	0.4412	0.0605	0.367326	165.468	1919.92	0.5376	0.1208	0.277222
2	L499	Shaoyeqing	170.731	1917.27	0.5372	0.1404	0.254132	175.207	2174.3	0.5731	0.0993	0.317436	178.469	1962.34	0.489	0.1197	0.270892
3	L499	Shaoyeqing	126.605	1940.52	0.1743	0.0248	0.314384	197.848	2128.04	0.1859	0.0175	0.496887	178.319	2205.7	0.27	0.0567	0.277964
4	L499	Shaoyeqing	145.577	2073.04	0.5715	0.1379	0.225424	151.059	2456.96	0.6097	0.0975	0.277701	171.085	2126.32	0.5466	0.1107	0.284328
5	L499	Shaoyeqing	147.577	1788.49	0.3625	0.0725	0.292074	156.443	2298.31	0.3867	0.0513	0.339107	177.085	1932.32	0.3919	0.0722	0.332194
1	L501	Hujizao	200.77	1987.86	0.2144	0.0339	0.389783	215.964	2004.7	0.1245	0.0257	0.342917	231.351	1888.58	0.3877	0.0634	0.428279
2	L501	Hujizao	151.834	1753.06	0.1633	0.0267	0.346285	185.594	1900.86	0.0948	0.0202	0.31423	247.32	1710.92	0.4284	0.087	0.41582
3	L501	Hujizao	213.415	1598.66	0.5147	0.1448	0.321812	198.534	2074.9	0.299	0.11	0.206403	236.175	1676.16	0.4405	0.1063	0.368643
4	L501	Hujizao	149.474	1714.22	0.5107	0.1043	0.299206	165.803	2167.75	0.2967	0.0792	0.222717	232.282	1852.55	0.3988	0.0788	0.388215
5	L501	Hujizao	184.539	1647.18	0.7455	0.2201	0.275083	170.351	1823.28	0.4331	0.1672	0.194858	244.282	1664.55	0.5073	0.1256	0.372154
1	L502	Caoyou2	211.257	1163.4	0.4629	0.0982	0.461198	190.617	2214.31	0.4853	0.1323	0.23999	295.506	1739.8	0.586	0.1179	0.457763
2	L502	Caoyou2	258.037	1451.75	0.4592	0.0951	0.461858	204.653	1785.51	0.4814	0.1281	0.30106	272.908	1771.7	0.5071	0.1046	0.427516
3	L502	Caoyou2	181.587	1702.01	0.3559	0.0978	0.279669	244.865	2151.1	0.3731	0.1317	0.243846	272.351	2045.56	0.4668	0.0926	0.401619
4	L502	Caoyou2	266.667	1901.05	0.7543	0.2124	0.332513	143.318	1650.95	0.7908	0.2861	0.193514	297.255	1969.35	0.6619	0.1469	0.404799
5	L502	Caoyou2	212.254	1433.72	0.1937	0.0253	0.531274	187.004	1703.25	0.203	0.034	0.395961	263.255	1735.35	0.517	0.0887	0.469274
1	L503	Huyou16-2	252.614	1153.37	0.3314	0.0535	0.57568	287.809	965.836	0.327	0.0925	0.513011	301.15	1295.07	0.3002	0.0581	0.545765
2	L503	Huyou16-2	233.281	948.101	0.1485	0.0221	0.623115	254.812	1288.35	0.1465	0.0382	0.431337	307.801	1630.89	0.2419	0.0507	0.473817
3	L503	Huyou16-2	295.253	1431.48	0.0681	0.0149	0.485251	219.131	1262.86	0.0671	0.0257	0.311787	312.463	1594.8	0.2272	0.043	0.508652
4	L503	Huyou16-2	258.047	980.78	0.0739	0.0154	0.558022	275.011	1345.5	0.0729	0.0266	0.359041	298.138	1597.92	0.2382	0.0569	0.438541
5	L503	Huyou16-2	269.385	1044.52			#DIV/0!	215.587	1224.21			#DIV/0!	316.138	1415.92	0.3519	0.0709	0.525658
1	L504	Fengding240	243.216	1335.72	0.4007	0.0741	0.496131	247.479	1658.82	0.2971	0.0687	0.392166	262.566	2124.04	0.4337	0.0871	0.381006
2	L504	Fengding240	253.043	1227.07	0.7864	0.107	0.60248	235.791	1882.49	0.5831	0.0993	0.4238	272.961	2313.99	0.6334	0.1109	0.402531
3	L504	Fengding240	258.888	1596.32	0.4332	0.1041	0.402943	251.586	1823.98	0.3212	0.0966	0.314426	268.565	2375.87	0.4111	0.0753	0.381622
4	L504	Fengding240	266.89	1375.99	0.3466	0.0533	0.557777	197.47	1765.08	0.257	0.0494	0.367899	277.031	2380.3	0.6615	0.1002	0.4345
5	L504	Fengding240	244.874	1301.75	0.3426	0.0606	0.515382	208.327	1851.05	0.254	0.0562	0.337158	259.031	2162.3	0.6145	0.1074	0.406673
1	L505	Quanzi	223.706	1188.14	0.2014	0.049	0.436264	244.71	904.413	0.1834	0.0377	0.568271	255.315	946.77	0.2825	0.0586	0.565223
2	L505	Quanzi	144.749	1028.51	0.2223	0.0559	0.358842	198.662	1112.99	0.2024	0.043	0.456572	232.613	1003.19	0.2613	0.054	0.528748
3	L505	Quanzi	201.049	1274.64	0.2578	0.0796	0.338117	190.286	1046.73	0.2348	0.0612	0.410884	230.336	1185.8	0.3507	0.0854	0.443728
4	L505	Quanzi	136.124	999.297	0.2334	0.0666	0.323128	205.626	957.591	0.2125	0.0512	0.471242	226.422	1132.25	0.3363	0.0866	0.437119
5	L505	Quanzi	188.545	1008.22	0.2445	0.0705	0.393409	193.206	883.634	0.2226	0.0542	0.473129	252.422	958.254	0.3615	0.0802	0.542826
1	L506	Dahuaqiu	209.694	1065.65	0.3069	0.0772	0.438915	115.579	1156.59	0.2734	0.0748	0.267537	271.359	1504.46	0.4496	0.1162	0.411032
2	L506	Dahuaqiu	114.359	1452.56	0.163	0.0401	0.242437	124.921	1526.73	0.1452	0.0388	0.234423	204.057	1851.91	0.5273	0.1147	0.336234
3	L506	Dahuaqiu	154.524	1646.24	0.3352	0.0716	0.305282	184.742	1074.14	0.2987	0.0694	0.42537	223.396	1849.14	0.3886	0.0841	0.358246
[truncated: 103 more rows]
