# Supplementary material for: Genome-Wide Association Study of Cadmium Accumulation at the Seedling Stage in Rapeseed (Brassica napus L.)
Source: Front Plant Sci. 2018 Apr 19;9:375. doi: 10.3389/fpls.2018.00375 (PMC5917214; doi:10.3389/fpls.2018.00375)
Supplement: Supplementary file 6 [file Data_Sheet_2.XLS]

## Sheet: data s1
Data S2. Mean value of Cd accumulation data of the 419 inbred lines across three environments and BLUP.
		mean value of shoot Cd concerntration			mean value of root Cd concerntration			mean value of Cd translocation
<trait>	Inbred lines	SCC-E1	SCC-E2	SCC-E3	RCC-E1	RCC-E2	RCC-E2	CT-E1	CT-E2	CT-E3	SCC-means	SCC-BULP	RCCC-means	RCC-BULP	CTC-means	CT-BULP
L1	Ganyou5	199.428	254.712	251.056	1764.06	1736.73	1589.5	0.353619	0.378765	0.479284	235.065	234.749	1696.76	1701.02	0.403889	0.400157
L2	Nonglin42	250.165	312.204	273.17	2173.73	1960.52	2554.6	0.430735	0.473595	0.425843	278.513	274.885	2229.62	2195.9	0.443391	0.431533
L3	Kelina	265.483	337.515	329.131	2031.45	2104.44	1860.65	0.442519	0.522138	0.528116	310.71	304.627	1998.85	1981.57	0.497591	0.474586
L4	Huaiyou6-1	189.108	205.127	249.651	1974.87	1796.94	2279.1	0.305133	0.291873	0.372871	214.629	215.871	2016.97	1998.4	0.323292	0.336136
L6	28887	234.39	281.583	308.603	2291.53	1995.89	2443.9	0.37518	0.356124	0.426361	274.858	271.509	2243.78	2209.05	0.385888	0.385858
L7	Qianyou4	166.367	172.981	213.84	2616.34	2267.49	2616.44	0.245349	0.282685	0.32008	184.396	188.015	2500.09	2439.15	0.282705	0.30532
L9	Enyou73-1-2	251.496	246.646	330.033	1899.06	1723	2119.29	0.401484	0.37886	0.442261	276.058	272.617	1913.78	1902.57	0.407535	0.404018
L10	Niuerduo	202.122	245.72	250.899	1882.13	2104	1888.11	0.324897	0.410276	0.395072	232.914	232.762	1958.08	1943.71	0.376748	0.378598
L11	880101	181.021	191.768	212.564	1883.85	1225.73	1551.59	0.335614	0.380995	0.381519	195.118	197.847	1553.73	1568.18	0.366043	0.370094
L12	SWU40	169.62	183.988	223.452	1160.29	933.038	1179.36	0.442434	0.588197	0.508766	192.353	195.293	1090.89	1138.34	0.513132	0.48693
L13	SWU42	190.136	190.484	252.006	1797.16	1728.16	1898.19	0.322357	0.371818	0.416744	210.875	212.499	1807.84	1804.26	0.370306	0.373741
L14	SWU43	162.593	169.856	200.102	1490.98	1583.09	1821.29	0.359817	0.372792	0.334042	177.517	182.501	1631.79	1631.65	0.35555	0.365329
L15	SWU44	186.829	168.571	205.565	2677.57	2613.24	2796.41	0.260824	0.213132	0.273636	186.988	190.337	2695.74	2628.79	0.249198	0.277281
L17	SWU46	230.483	246.768	280.375	1541.55	1269.34	1989.18	0.432996	0.593394	0.412158	252.542	250.893	1600.03	1611.18	0.479516	0.458085
L18	SWU47	231.28	275.149	299.394	1193.55	1057.63	1113.85	0.45308	0.559149	0.525449	268.608	265.735	1121.68	1166.93	0.51256	0.487062
L19	SWU48	202.518	178.191	207.407	1741.42	1460.67	1761.53	0.322165	0.368319	0.340207	196.039	198.698	1654.54	1661.81	0.343564	0.352238
L20	SWU52	231.556	217.974	309.803	2179.26	1664.17	2152.15	0.38708	0.407005	0.451242	253.111	250.627	1998.53	1984.99	0.415109	0.407941
L21	SWU53	179.618	192.359	245.055	1589.15	1354.25	1272.76	0.414347	0.457168	0.490948	205.677	207.602	1405.38	1430.41	0.454154	0.440083
L22	SWU56	206.441	239.266	244.061	1294.86	1346.49	1246.03	0.396664	0.421632	0.454018	229.923	229.999	1295.79	1328.63	0.424105	0.416214
L23	SWU59	240.081	242.517	262.527	1629.15	899.82	1640.66	0.423418	0.555236	0.459327	248.375	247.044	1389.87	1416.01	0.479327	0.460078
L24	SWU65	201.707	222.078	260.139	1664.51	1472.06	1413.81	0.353126	0.445349	0.452923	227.975	228.199	1516.79	1533.88	0.417133	0.410676
L25	SWU82	187.466	185.82	278.555	1681.44	1452.85	1748.51	0.374911	0.283294	0.49734	217.281	218.32	1627.6	1636.79	0.385182	0.385297
L26	SWU83	202.503	247.433	264.549	2072.33	1767.74	2084.4	0.352477	0.463717	0.20645	238.161	237.609	1974.83	1959.27	0.340881	0.350108
L27	SWU92	157.981	145.582	179.851	1821.81	1754.16	1985.56	0.315257	0.228909	0.157261	161.138	166.266	1853.84	1851.32	0.233809	0.263712
L28	SWU101	169.106	180.064	195.323	848.95	712.493	767.528	0.437016	0.515069	0.537168	181.498	185.304	776.324	846.903	0.496418	0.473164
L29	SWU106	203.865	235.888	266.515	1542.87	1345.99	1468.88	0.431101	0.521016	0.475786	235.423	235.08	1452.58	1474.24	0.475968	0.45741
L30	SWU108	170.922	215.604	197.773	1718.6	1728.48	2218.73	0.329334	0.354683	0.300311	194.767	197.523	1888.61	1879.19	0.328109	0.339963
L31	Chuanyou20	182.394	204.631	206.803	1973.71	1706.36	2042.4	0.3069	0.2812	0.350091	197.942	200.456	1907.49	1896.73	0.31273	0.327747
L32	Chuanyou18	271.659	232.025	315.022	1531.61	1390.94	1523.15	0.434148	0.446773	0.52487	272.902	269.701	1481.9	1501.47	0.468597	0.452109
L33	CY12NY-7	288.937	279.711	389.642	2003.69	2262.94	2141.34	0.335121	0.285172	0.459896	319.43	312.683	2135.99	2108.94	0.360063	0.365344
L34	CY12Q95406	284.032	298.153	358.529	1465.55	1286.2	2185.73	0.499296	0.489541	0.460137	313.571	307.32	1645.83	1655.05	0.482991	0.462139
L36	CY12QSZ06	258.557	463.114	396.882	1677.24	2551.36	1985.45	0.454216	0.539491	0.467103	372.851	362.031	2071.35	2048.91	0.486936	0.466122
L38	CY12Q95108	212.905	265.704	310.092	1679.79	1633.79	1484.34	0.385342	0.353695	0.533488	262.901	260.462	1599.31	1610.51	0.424175	0.41627
L40	CY12PXW-4	305.967	314.042	386.451	1606.82	1860.2	1833.79	0.510071	0.513964	0.518915	335.487	327.515	1766.94	1766.19	0.514317	0.487871
L41	CY12PXW-6	242.371	259.86	289.082	1660.26	1873.18	1709.65	0.387807	0.400412	0.411749	263.771	261.266	1747.7	1748.33	0.399989	0.397059
L42	CY12PXW-9	243.024	236.909	296.255	1260.85	1398.81	1577.75	0.453228	0.352934	0.430893	258.73	256.609	1412.47	1436.99	0.412351	0.406878
L43	CY13PXW-17	201.578	227.122	240.975	1781.09	1984.69	1884.72	0.299358	0.251166	0.379609	223.225	223.731	1883.5	1874.21	0.310044	0.326109
L44	CY14PXW-18	284.034	311.407	384.249	1376.83	1354.58	1421.31	0.521618	0.534266	0.578891	326.563	319.272	1384.24	1410.78	0.544925	0.512184
L45	CY15PXW-31	259.613	244.629	302.182	2322.72	2428.11	2599.95	0.371912	0.1984	0.359247	268.808	265.925	2450.26	2393.92	0.309853	0.326043
L46	CY16PXW-35	255.626	286.224	326.581	1777.53	1460.04	1478.08	0.407833	0.471636	0.521686	289.477	285.013	1571.88	1585.04	0.467052	0.450328
L47	CY17PXW-58	279.674	329.46	287.907	1770.04	1685.68	1946.47	0.413421	0.480663	0.38726	299.014	293.823	1800.73	1797.58	0.427115	0.418605
L50	CY20PXW-66	236.927	260.988	296.696	1978.56	1920.17	2036.53	0.362976	0.351103	0.447742	264.87	262.282	1978.42	1962.6	0.387274	0.386958
L51	CY21PXW-84	255.744	292.321	310.619	2429.14	2171.25	2297.56	0.326436	0.526716	0.454903	286.228	282.011	2299.31	2260.62	0.436018	0.426873
L52	CY12GJ-1	199.147	179.301	230.827	2111.06	1805.45	2320.9	0.271619	0.268616	0.346674	203.092	205.213	2079.14	2056.14	0.295636	0.314169
L53	wx1025	214.666	245.732	241.233	1982.63	1835.83	1787.62	0.301268	0.400513	0.434401	233.877	233.652	1868.69	1860.7	0.378727	0.38017
L55	wx10296	212.561	221.503	248.318	1105.37	1061.03	1438.25	0.49057	0.503017	0.429469	227.461	227.724	1201.55	1241.11	0.474352	0.456126
L56	wx10315	179.968	216.202	290.567	1928.82	1556.97	2047.91	0.303148	0.48759	0.209358	228.912	229.095	1844.57	1838.79	0.333365	0.342943
L57	10-1043	243.154	206.954	256.657	2184.93	1999.94	1983.95	0.318817	0.391486	0.390326	235.588	235.232	2056.27	2034.91	0.366877	0.370757
L58	10-1047	271.078	284.555	316.172	1774.49	1330.16	1517.59	0.429821	0.477388	0.508008	290.602	286.052	1540.75	1556.13	0.471739	0.454051
L59	10-1061	161.986	167.828	190.257	1967.53	1874.84	1996.56	0.313845	0.331659	0.362678	173.357	176.935	1946.31	1937.18	0.336061	0.345235
L60	10-1070	212.149	194.886	265.583	2278.02	2039.02	2081.93	0.355277	0.492925	0.427018	224.206	224.718	2132.99	2106.15	0.425073	0.416983
L62	10-1358	117.904	122.391	162.493	1161.07	932.661	1098.64	0.253673	0.355261	0.392034	134.262	141.631	1064.13	1113.48	0.333656	0.344369
L63	1472	185.8	180.253	247.291	1657.55	1776.49	1643.98	0.310809	0.296846	0.412864	204.448	206.466	1692.67	1697.22	0.340173	0.349545
L64	Xiangyou13	235.658	299.597	308.484	1533.94	1712.89	1663.65	0.418636	0.492496	0.494404	281.246	277.41	1636.83	1645.36	0.468512	0.451488
L65	Xiangyou15	201.734	215.49	242.106	1542.38	1919.18	2136.36	0.374829	0.427025	0.398403	219.777	220.626	1865.97	1858.17	0.400086	0.397135
L66	Xiangyou11	232.915	282.526	256.162	2502.68	2082.73	2194.72	0.321693	0.330224	0.358918	257.201	255.197	2260.05	2224.16	0.336945	0.346981
L67	740	233.067	295.615	323.167	2572.65	2800.11	2574.37	0.310138	0.363164	0.311293	283.95	279.854	2649.05	2584.67	0.328198	0.339691
L68	631	116.559	123.713	183.913	2186.35	2136.04	2342.72	0.198163	0.160548	0.301533	141.395	148.22	2221.7	2188.55	0.220081	0.254154
L69	613	166.883	204.377	211.225	1943.47	1629.78	1845.01	0.228614	0.366493	0.338496	194.162	196.964	1806.09	1802.55	0.311201	0.32821
L70	783	260.968	310.468	281.651	1520.29	1500.41	1679.1	0.450907	0.501648	0.447292	284.362	280.292	1566.6	1580.05	0.466616	0.44986
L71	782	167.643	175.977	238.743	1203.59	1225.33	1586.4	0.390157	0.464293	0.394684	194.121	196.926	1338.44	1368.24	0.416378	0.410076
L72	YB3	201.109	240.517	278.407	1758.32	1653.62	1618.21	0.306309	0.363633	0.434582	240.011	239.318	1676.72	1682.4	0.368175	0.371788
L73	1360	167.951	199.807	188.355	1033.38	1088.12	1274.16	0.363872	0.386571	0.37529	185.371	188.843	1131.88	1176.41	0.375244	0.377403
L74	563	204.638	223.918	255.409	1468.12	1466.27	2224.13	0.413201	0.223409	0.37799	227.989	228.212	1719.51	1722.14	0.3382	0.347978
L75	WX10329	259.271	317.521	304.481	1780.35	1596.5	1956.74	0.409602	0.495729	0.399497	293.757	288.967	1777.86	1776.34	0.434943	0.424823
L76	santana	202.546	242.651	234.597	1534.45	1459.79	1756.23	0.357248	0.327355	0.42178	226.598	226.69	1583.49	1596.61	0.368794	0.373164
L77	1281	181.008	183.673	249.279	1025.94	755.875	1478.45	0.470035	0.527926	0.461717	204.653	206.656	1086.75	1134.49	0.48656	0.466497
L78	509	221.223	256.196	246.065	1645.99	1559.45	1788.63	0.380074	0.433014	0.518595	241.162	240.381	1664.69	1671.23	0.443894	0.431933
L79	1368	148.593	153.519	194.732	1638.85	1810.72	1853.03	0.31693	0.381005	0.369468	165.615	170.593	1767.53	1766.75	0.355801	0.361959
L80	1322	202.55	179.371	245.859	1368.26	1407.51	1668.1	0.397847	0.334924	0.414032	209.26	210.911	1481.29	1500.91	0.382267	0.382982
L81	1252	193.304	193.959	221.105	1712.93	1573.97	1395.35	0.353415	0.348905	0.466252	202.789	204.106	1560.75	1578.67	0.389524	0.387725
L82	1321	200.728	194.438	209.623	1642.79	1453.3	1713.47	0.37558	0.410429	0.364496	201.597	203.832	1603.19	1614.12	0.383502	0.383962
L83	07022	156.187	198.563	197.687	2893.02	3085.83	3631.75	0.222633	0.208489	0.219575	184.146	187.711	3203.53	3100.39	0.216899	0.251626
L84	07094	153.19	187.536	233.988	1669.81	1542.04	1815.55	0.325937	0.375893	0.394559	191.571	194.571	1675.8	1681.55	0.365463	0.369633
L85	07016	218.692	229.795	228.197	1662.05	1776.8	2157.88	0.36521	0.429532	0.344889	225.561	225.97	1865.58	1857.8	0.379877	0.381083
L86	9F087	189.217	212.515	227.159	1769.56	2066.39	1999.25	0.325667	0.318115	0.358563	209.63	211.253	1945.07	1931.63	0.334115	0.344733
L87	97096	106.196	108.999	152.935	881.34	713.288	1037.02	0.307848	0.319097	0.371079	122.71	130.959	877.215	939.889	0.332675	0.343589
L88	97097	123.124	146.915	142.184	1840.72	1604.29	1738.92	0.218822	0.301289	0.262317	137.408	144.536	1727.97	1730.01	0.26081	0.286505
L89	07189	154.014	134.725	208.877	1640.04	1392.55	1724	0.349321	0.268303	0.371496	165.872	170.831	1585.53	1597.72	0.329707	0.341231
L90	07191	177.761	222.854	208.746	2203.57	1952.6	1882.08	0.275987	0.420422	0.326298	203.12	205.24	2012.75	1994.48	0.340902	0.350125
L91	07037	167.688	168.38	225.531	1957.75	1657.22	1873.6	0.28187	0.350869	0.379459	187.199	190.61	1829.52	1816.54	0.3374	0.348821
L93	RR009	144.101	179.837	230.856	2174.79	2009.08	1994.5	0.275836	0.322616	0.403606	184.931	188.437	2059.46	2037.86	0.334019	0.344657
L94	RR002	154.073	195.876	212.54	1817.92	1390.45	2038.08	0.301838	0.249785	0.199992	187.496	190.807	1748.82	1749.37	0.250539	0.278347
L95	97177	183.775	192.023	238.938	2119.64	1473.17	1980.51	0.254665	0.416652	0.368961	204.912	206.895	1857.77	1850.56	0.346759	0.354777
L96	96021	268.996	299.183	351.435	2139.33	1916.77	2566.93	0.350926	0.368029	0.385783	306.538	300.945	2207.68	2176.42	0.368246	0.372047
L97	96063	319.44	383.757	338.063	1806.38	1299.51	1886.99	0.480229	0.589914	0.508417	347.087	338.231	1664.29	1670.87	0.526187	0.4973
L98	01111	203.803	258.684	247.74	1195.4	918.214	987.832	0.44252	0.537466	0.56851	236.742	236.298	1033.82	1085.33	0.516165	0.48934
L99	01570	220.738	207.557	269.04	1899.72	1739.87	2131.77	0.371916	0.411509	0.425744	232.445	232.328	1923.79	1911.86	0.403056	0.399495
L100	9Bao22	285.63	303.162	324.703	1090.46	1031.35	1095.86	0.50399	0.521052	0.56388	304.498	298.889	1072.56	1121.31	0.529641	0.500044
L101	1188	217.308	216.117	281.208	1822.63	1781.8	2033.21	0.39037	0.372548	0.477117	238.211	237.655	1879.21	1870.47	0.413345	0.407667
L102	02354	229.123	246.006	270.802	1763.73	1567.96	1872.16	0.402869	0.42044	0.458711	248.644	247.293	1734.62	1736.18	0.42734	0.418784
L103	02359	142.708	146.887	221.702	1720.52	1585.25	1448.42	0.265561	0.300207	0.4449	170.432	175.043	1584.73	1596.97	0.336889	0.346937
L104	02365	208.121	193.504	227.454	1554.71	1204.37	1247.04	0.387905	0.480061	0.466119	209.693	211.311	1335.37	1365.39	0.444695	0.432569
L105	93205	169.52	209.21	225.479	1639.48	2111.82	1960.61	0.294762	0.319954	0.30099	201.403	203.653	1903.97	1893.46	0.305235	0.321793
L106	93210	158.602	199.785	219.49	1123.33	932.015	885.162	0.468101	0.495164	0.615398	192.626	195.545	980.169	1035.51	0.526221	0.497327
L107	Nca	232.577	209.143	241.473	1776.24	1401.12	1539.36	0.353044	0.465288	0.393435	227.731	227.81	1572.24	1591.21	0.403922	0.399528
L108	Zhongshuang4-2	191.374	206.827	236.626	1568.07	1828.02	1606.73	0.427586	0.263031	0.459738	211.609	213.081	1667.6	1673.94	0.383452	0.383922
L109	Zhongshuang9-1	240.58	247.127	233.6	1436.21	1577.18	1938.26	0.430152	0.430188	0.359714	240.436	239.71	1650.55	1658.1	0.406685	0.402377
L110	Zhongshuang11-2	155.911	181.978	243.809	1676.85	1772.47	2004.63	0.261076	0.242224	0.320376	193.899	196.786	1817.98	1813.53	0.274559	0.298116
L112	2011-6308	202.931	213.951	257.775	1274.13	1509.61	1367.1	0.390082	0.331365	0.458397	224.886	225.346	1383.61	1410.19	0.393281	0.39173
L113	2011-7103	266.235	285.682	263.174	1550.46	1499.14	1695.33	0.411542	0.478674	0.424778	271.697	268.588	1581.64	1594.11	0.438331	0.427515
L115	2012-3448	229.179	255.649	317.161	961.896	930.459	821.257	0.533861	0.550925	0.646524	267.33	264.554	904.537	965.265	0.577103	0.537744
L116	2012-3546	197.446	195.748	276.063	1460.82	1503.24	1437.7	0.3774	0.468489	0.490131	223.086	223.683	1467.25	1487.87	0.44534	0.433082
L117	2012-4531	148.332	179.62	207.038	1018.83	1128.95	1351.21	0.405723	0.439315	0.412216	178.33	181.609	1166.33	1213.74	0.419085	0.410975
L118	2012-5086	199.906	217.709	248.758	1642.85	1756.65	1706.9	0.357974	0.390995	0.411538	222.124	222.795	1702.13	1706.01	0.386836	0.38661
L119	2012-5113	170.267	187.147	199.088	1078.41	1073.01	1173.53	0.395246	0.46837	0.428713	185.501	188.963	1108.32	1154.52	0.430777	0.421514
L120	2012-8327	261.98	256.648	395.394	1789.07	1731.61	1735.29	0.369504	0.35809	0.496137	304.674	299.051	1751.99	1752.31	0.40791	0.40335
L121	2012-8355	263.061	276.415	326.616	1785.24	1283.35	1825.22	0.401725	0.498159	0.479504	288.697	284.293	1631.27	1640.2	0.459796	0.444564
L122	2012-8380	165.071	179.054	205.41	1369.02	1153.25	1373.1	0.37453	0.35405	0.449433	183.178	186.818	1298.46	1331.11	0.392671	0.391245
L123	2012-8998	181.459	203.179	253.406	1351.69	1372.96	1431.26	0.37829	0.370092	0.459558	212.682	214.072	1385.3	1411.76	0.402647	0.399169
L124	2012-9323	217.582	205.765	238.055	1670.55	1342.11	1404.35	0.336005	0.352305	0.427704	220.467	221.264	1472.34	1492.59	0.372005	0.376535
L125	2012-9354	212.892	226.83	225.221	1234.71	1034.85	1072.39	0.437575	0.514169	0.496612	221.648	222.335	1113.98	1160.06	0.482785	0.46266
L126	2012-9380	265.302	291.967	262.849	1097.99	975.891	963.334	0.555956	0.529982	0.581232	273.373	270.014	1012.4	1071.95	0.555723	0.520104
L127	2012-9478	297.027	294.472	362.572	1890.74	2525.49	1885.43	0.36358	0.296067	0.434012	318.024	311.383	2100.56	2076.03	0.364553	0.368911
L128	2012-9542	187.361	183.481	232.737	1791.35	1474.01	1936.98	0.335255	0.396877	0.387635	201.193	203.459	1734.12	1735.71	0.373256	0.375823
L129	2012-K8053	235.951	226.334	278.896	1849.05	1788.63	2021.34	0.346389	0.354463	0.366401	247.06	245.83	1886.34	1877.09	0.355751	0.361919
L130	R2	270.605	321.933	332.828	1162.26	1010.64	965.833	0.498198	0.667678	0.420832	308.455	302.544	1046.24	1096.87	0.528902	0.499457
L131	Xiwang106-1	142.56	169.601	210.156	2114.05	2075.39	2570.55	0.20318	0.309841	0.14338	174.106	178.437	2253.33	2217.92	0.2188	0.253136
L132	Yangguang198-1	264.973	336.867	342.478	1672.74	944.73	1704.84	0.430039	0.612595	0.49832	314.773	308.38	1440.77	1463.28	0.513652	0.487343
L133	Yangguang2009-1	202.534	233.382	273.251	1505.34	1114.45	1592.48	0.398557	0.460914	0.450297	236.389	235.972	1404.09	1429.21	0.436589	0.426131
L134	Zhongshuang10-1	137.066	171.058	182.998	2173.33	1995.87	2236.69	0.221781	0.258649	0.31858	163.707	168.831	2135.3	2108.3	0.266337	0.290895
L135	Zhongshuang12-1	186.329	213.933	207.041	1774.01	1268.18	2063.04	0.315288	0.462797	0.356826	202.434	204.606	1701.74	1705.65	0.378304	0.380894
L136	Zhongshuang4Q	149.572	160.647	227.865	1996.85	1750.2	2018.16	0.290892	0.233501	0.391507	179.361	183.292	1921.73	1909.96	0.3053	0.321845
L137	Zhongshuang6-2	252.772	209.583	264.93	1935.54	1299.72	1831.89	0.33362	0.387803	0.430956	242.428	242.332	1689.05	1683.17	0.384126	0.389707
L138	Zhongshuang7-1	212.608	203.34	248.075	1125.7	1152.68	1338.73	0.482644	0.436705	0.49073	221.341	222.071	1205.7	1244.97	0.470026	0.45269
L139	Zhongyou589-2	217.536	266.41	230.658	1199.8	874.125	1551.93	0.438326	0.504744	0.431222	238.201	237.646	1208.62	1247.67	0.458097	0.443215
L140	Zhongyou821Q	205.82	199.293	231.849	1778.31	1970	1966.37	0.338283	0.246699	0.378998	212.32	213.738	1904.89	1894.32	0.321327	0.334575
L143	Huashuang2	273.257	238.534	278.144	1662.9	1628.47	2070.5	0.447094	0.34209	0.408758	263.312	260.842	1787.29	1785.09	0.399314	0.396522
L144	Aurora	198.496	192.282	265.44	1975.93	2074.14	2624.84	0.297715	0.288637	0.326445	218.739	219.787	2224.97	2191.84	0.304266	0.32153
L145	Huayou13	202.669	200.926	276.27	2094.91	1739.01	2040.62	0.313892	0.326101	0.374863	226.622	226.95	1958.18	1943.8	0.338285	0.348046
L146	Rucabo	189.236	194.313	223.623	985.452	1046.09	1109.17	0.486618	0.585971	0.585427	202.391	204.566	1046.9	1097.48	0.552672	0.518338
L147	Huayou3	217.108	186.065	255.484	2032.82	1737.72	2257.46	0.317373	0.300905	0.345325	219.552	220.411	2009.33	1983.92	0.321201	0.335566
L148	Huayou14	203.983	251.265	267.682	1937.8	1698.23	1811.74	0.338916	0.396209	0.439252	240.977	240.21	1815.93	1811.69	0.391459	0.390283
L149	Ningyou1	151.761	155.655	210.083	2318.71	2795.63	3847.2	0.20954	0.184092	0.217041	172.5	176.953	2987.18	2899.46	0.203558	0.241029
L150	Ceres	173	193.272	215.938	1771.24	2049.76	1826.85	0.299885	0.258704	0.391076	194.07	196.879	1882.61	1873.63	0.316555	0.330785
L151	11-9-700	198.968	214.073	218.66	1203.89	1049.65	1321.95	0.404719	0.410351	0.446117	210.567	212.118	1191.83	1232.08	0.420396	0.413596
L152	11-9-701	193.274	186.333	267.298	2089.17	1981.48	2571.57	0.275687	0.30069	0.359282	215.635	216.8	2214.08	2181.46	0.311886	0.327077
L153	11-9-702	139.03	172.307	186.689	1588.49	1589.13	1580.41	0.274136	0.322834	0.352128	166.008	170.892	1586.01	1597.5	0.316366	0.330822
L154	11-9-703	147.358	153.657	224.492	1502.21	1963.1	1570.51	0.323061	0.250717	0.425937	175.169	179.419	1678.61	1684.16	0.333238	0.344037
L155	11-9-704	226.133	244.888	260.432	1023.1	1059.33	1350.42	0.506304	0.583786	0.471952	243.818	242.835	1144.28	1187.92	0.520681	0.486476
L156	11-9-705	134.586	157.867	193.796	1459.42	1558.31	1360.43	0.284205	0.258719	0.412809	162.083	167.331	1459.39	1480.57	0.318578	0.332392
L158	11-9-707	198.147	228.798	268.226	1506.46	1325.68	1629.43	0.360766	0.463542	0.450661	231.724	231.662	1487.19	1506.38	0.424989	0.416917
L164	10-Chong23	205.642	190.726	218.396	2244.07	2466.73	2460.73	0.232643	0.220474	0.337504	204.922	206.903	2390.51	2345.32	0.26354	0.288674
L166	10-Chong25	153.904	197.457	209.949	1712.71	1077.37	1142.41	0.261639	0.615298	0.486735	187.104	190.444	1310.83	1342.6	0.454557	0.441644
L167	10-Chong29	135.277	149.2	192.933	1790.66	1504.47	1477.13	0.224881	0.323482	0.434487	159.137	164.609	1590.76	1602.57	0.327617	0.341838
L168	10-Chong32	229.35	239.156	256.957	2252.95	1764.37	2359.28	0.280714	0.506195	0.368864	241.821	240.99	2125.53	2099.23	0.385258	0.385357
L169	10-Chong33	153.808	164.642	196.704	2226.33	1972.33	2061.36	0.240692	0.204122	0.337096	171.718	176.231	2086.67	2063.14	0.260637	0.286368
L170	10-Chong34	179.528	170.923	227.34	1703.47	1260.85	1778.17	0.257371	0.347891	0.347246	192.597	195.445	1580.83	1599.53	0.317503	0.331099
L171	10-江Peng2	267.714	267.641	273.407	2298.09	2883.6	2448.94	0.298421	0.363557	0.35327	269.587	266.64	2543.54	2487.45	0.338416	0.34815
L172	10-江Peng3	245.4	257.106	270.967	2436.09	3022.38	2738.65	0.302466	0.257505	0.301138	257.824	255.701	2732.37	2661.53	0.287036	0.307636
L174	11-Yu7-117	194.437	200.221	247.991	1350.54	1246.45	1467.88	0.368128	0.367934	0.465144	214.216	215.49	1354.96	1383.58	0.400402	0.399071
L175	11-Yu7-125	125.659	161.671	200.661	1490.57	1449.35	1464.62	0.26989	0.376287	0.427054	162.664	167.867	1468.18	1488.73	0.357744	0.363502
L176	11-P74-8 Fu	238.068	250.158	256.473	1605.22	1352.41	1133.94	0.385974	0.452849	0.527133	248.233	246.913	1363.86	1391.85	0.455319	0.441008
L177	11-P74-13Fu	155.072	182.677	197.627	1706.19	1681.83	1878.66	0.292906	0.301699	0.359262	178.459	182.458	1755.56	1755.63	0.317956	0.331898
L179	P18Fu	203.609	194.357	275.115	1829.94	1385.54	1961.14	0.314849	0.337756	0.425881	224.361	224.86	1725.54	1727.75	0.359495	0.364893
L180	64Peng-10	171.209	141.259	249.675	728.567	920.306	1016.35	0.450355	0.226494	0.544265	187.381	190.7	888.407	950.284	0.407038	0.404906
L181	Shengguang	138.854	170.05	187.597	2385.15	2130.4	2341.75	0.223357	0.184931	0.317088	165.5	170.487	2285.77	2248.04	0.241792	0.271399
L182	JiaYu17Peng	122.724	146.899	155.333	2049.93	2021.88	2211.05	0.212788	0.213898	0.242547	141.652	148.457	2094.28	2070.21	0.223078	0.256534
L183	JiaYu25Peng	202.533	220.381	227.379	1942.65	1380.84	1785.22	0.308858	0.427798	0.418896	216.764	217.843	1702.91	1706.73	0.385184	0.385298
L184	JiaYu16Peng	204.421	236.346	198.527	1307.9	1152.15	1477.39	0.387714	0.561802	0.409955	213.098	214.377	1312.48	1345.09	0.453157	0.438151
L185	JiaYu31Peng	166.818	163.399	200.959	1899.17	1866.21	1759.08	0.237007	0.2384	0.35463	177.059	181.165	1841.48	1835.43	0.276679	0.299111
L186	Huashuang5	203.898	214.374	273.176	1666.28	1443.93	1753.4	0.390999	0.489165	0.468954	230.483	230.403	1621.2	1635	0.449706	0.435971
L187	Huashuang4	256.088	257.262	299.767	1962.79	1341.44	2235.99	0.357322	0.356155	0.412631	271.039	267.981	1846.74	1840.31	0.375369	0.377502
L188	Jia972	205.36	233.022	219.343	1553.27	1579.41	1919.49	0.390628	0.387034	0.390518	219.242	220.132	1684.06	1689.22	0.389394	0.388721
L189	Huashuang128	178.474	168.612	266.808	1549.36	1704.81	1874.91	0.326749	0.338245	0.417185	204.631	206.635	1709.69	1713.03	0.360727	0.365871
L191	Jia908	223.965	208.577	237.129	2464.24	2907.16	2535.69	0.269566	0.251392	0.277732	223.224	223.811	2635.7	2573.03	0.26623	0.290811
L193	Jia915	200.508	194.122	256.767	1926.48	2024.76	2659.77	0.33843	0.24145	0.325906	217.132	218.183	2203.67	2171.8	0.301929	0.320849
L194	Jia922	215.083	224.45	258.728	2320.51	2637	2820.76	0.318234	0.258386	0.323914	232.754	232.614	2592.76	2533.15	0.300178	0.317776
L195	Jia951Peng	223.031	194.491	250.608	1028.32	1154.33	1141.78	0.534002	0.402757	0.549103	222.71	223.336	1108.14	1154.36	0.495287	0.472756
L196	Jia917	148.513	193.003	225.899	1661.94	1754.2	2265.09	0.320582	0.322147	0.33529	189.138	192.323	1893.74	1883.96	0.326006	0.338292
L197	Jia923	197.77	196.069	253.483	1959.03	1861.55	2266.62	0.3619	0.502852	0.371457	215.774	216.928	2029.07	2009.64	0.412069	0.406654
L198	Jia931	232.425	229.704	257.53	1548.35	1608.59	2120.42	0.44602	0.364802	0.455827	239.886	239.26	1759.12	1759.72	0.422216	0.416584
L199	JiaYu05Peng	257.236	212.318	257.8	2282.41	2077.57	2073.25	0.313525	0.362424	0.3577	242.452	241.572	2144.41	2116.76	0.34455	0.353022
L200	Jia963Peng	152.412	177.697	216.635	1537.01	1639.26	1820.95	0.282753	0.416115	0.389564	182.248	185.962	1665.74	1679.43	0.362811	0.36904
L201	Huyou17-2	218.301	222.038	277.965	1736.09	2025.27	2374.03	0.361942	0.355916	0.369218	239.435	238.785	2045.13	2024.56	0.362359	0.367168
L202	Huyou15-2	248.157	223.498	291.223	1745.76	2530.82	1846.87	0.371281	0.282531	0.424285	254.293	252.511	2041.15	2020.86	0.359366	0.36479
L203	Huyou12	207.913	194.457	266.48	2498.19	2748.83	2496.04	0.264036	0.221848	0.323555	222.95	223.558	2581.02	2522.25	0.269813	0.293657
L204	Ningyou18-2	186.185	198.719	180.399	1713.06	2043.11	2377.33	0.343315	0.252285	0.286807	188.435	191.673	2044.5	2023.97	0.294136	0.312977
L205	Ningyou16	255.415	260.638	290.354	1738.2	2309.71	2300.39	0.407845	0.355212	0.377224	268.802	265.914	2116.1	2090.47	0.380093	0.381255
L206	Ningyou14-2	189.357	203.188	271.056	2317.38	2613.1	2306.24	0.270025	0.216339	0.334398	221.201	221.941	2412.24	2365.5	0.273587	0.296655
L207	Ningyou12-2	208.475	216.717	212.942	1651.15	1976.69	1808.85	0.456594	0.332964	0.460115	212.711	214.099	1812.23	1808.26	0.416558	0.411679
L208	Shilijia	168.789	137.511	240.925	1579.18	1805.01	2385.36	0.349925	0.272983	0.312833	182.408	186.319	1923.19	1911.51	0.311914	0.327779
L209	Shilifeng-2	136.083	150.723	208.246	1842.3	2338.34	2478.37	0.248028	0.26001	0.301911	165.018	170.041	2219.67	2186.66	0.269983	0.293792
L210	Yangyou6	271.151	236.359	254.746	1386.16	1362.79	1929.68	0.488934	0.317302	0.362848	254.086	252.319	1559.55	1573.59	0.389695	0.388881
L211	Yangyou5	228.978	238.287	285.33	1639.26	1425.08	1832.62	0.423767	0.559971	0.467963	250.865	249.344	1632.32	1641.17	0.4839	0.463711
L212	Zhenyou3	151.62	176.842	175.612	1660.67	1522.31	1986.19	0.268967	0.234322	0.299824	168.025	172.819	1723.06	1725.44	0.267704	0.291982
L213	Hongyou3-2	139.088	168.112	197.067	1763.16	1734.2	2071.43	0.223761	0.27991	0.297112	168.089	172.879	1856.26	1849.15	0.266928	0.291365
L214	Suyou1-2	150.169	138.087	197.471	1633.25	1276.72	1482.99	0.300157	0.326456	0.373551	161.909	165.912	1464.32	1495.12	0.333388	0.342174
L215	Zheyou18	157.309	189.671	249.481	1248.06	1396.01	1590.78	0.407195	0.497895	0.445249	198.82	201.267	1411.62	1436.2	0.450113	0.433721
L217	Zheshuang8	205.947	180.706	236.731	1484.34	1612.85	1465.99	0.368572	0.254509	0.391076	207.794	209.557	1521.06	1537.84	0.338052	0.347861
L218	Zheyou758	228.535	243.466	291.735	1863.8	1951.42	2774.87	0.354668	0.374465	0.296715	254.579	252.775	2196.7	2165.32	0.341949	0.350956
L219	Huyou14	216.784	231.189	269.76	1659.18	1396.39	1679.37	0.434915	0.461604	0.450116	239.244	238.658	1578.32	1591.99	0.448878	0.435529
L220	Huyou18-2	155.8	186.283	214.274	1098.65	1151.45	1464.84	0.393243	0.351115	0.421895	185.452	188.918	1238.31	1275.25	0.388751	0.388132
L221	Huyou19	144.388	148.623	207.825	890.821	642.795	1088.41	0.425035	0.448101	0.532706	166.945	171.822	874.007	936.911	0.468614	0.451568
L222	Zheyou19	231.326	208.216	280.132	1620.54	1627.47	1558.96	0.406444	0.390617	0.543222	239.891	239.207	1602.32	1613.32	0.446761	0.43421
L223	Zheyou21-2	322.432	342.222	328.731	1264.79	1184.6	1364.87	0.509729	0.535568	0.518681	331.128	323.489	1271.42	1306	0.521326	0.493439
L224	Zheshuang6	264.993	290.53	339.655	1753.33	1909.4	2281.92	0.420374	0.49582	0.444439	298.392	293.249	1981.55	1965.51	0.453545	0.439599
L225	Wanyou15	215.494	261.395	261.807	1956.64	1687.45	2135.84	0.348165	0.395316	0.41482	246.232	245.065	1926.64	1914.52	0.3861	0.386026
L226	Wanyou16	200.986	191.672	283.303	1371.62	1355.31	1499.73	0.396538	0.298674	0.508267	225.32	225.747	1408.88	1433.66	0.40116	0.397988
L227	Wanyou20	226.668	243.186	309.065	1590.68	1544.24	1689.66	0.378254	0.332266	0.462228	259.64	257.45	1608.19	1618.77	0.390916	0.389851
L228	Wanyou29	234.789	298.493	327.098	1413.64	1426.13	1778.4	0.443577	0.483623	0.486231	286.793	282.534	1539.39	1554.87	0.471144	0.453578
L236	AGREV012	271.794	305.884	315.996	1759.99	1802.28	2205.17	0.437938	0.536598	0.228547	297.892	292.786	1922.48	1910.65	0.401028	0.397883
L238	AGREV021	268.527	269.349	279.64	1536.82	1390.92	1326.29	0.401479	0.422244	0.433708	272.505	269.335	1418.01	1442.13	0.419144	0.412273
L239	Topas	248.294	233.928	262.769	1038.3	992.243	1211.78	0.486515	0.520042	0.484999	248.33	247.003	1080.77	1128.94	0.497185	0.474263
L240	cyclon	231.014	222.302	314.991	2096.13	2316.87	2308.52	0.349129	0.490628	0.389802	256.102	254.182	2240.51	2206.01	0.409853	0.405861
L241	Weijie	228.335	241.649	268.277	1315.23	1204.47	1370.95	0.395187	0.491627	0.482979	246.087	244.931	1296.88	1329.64	0.456597	0.442024
L242	Sida	163.043	132.117	254.368	1018.47	1062.62	1329.68	0.381529	0.252033	0.449604	183.176	186.816	1136.92	1181.09	0.361055	0.366132
L243	Zhizun	269.092	254.346	297.442	2328.57	2734.77	2597.27	0.407516	0.301851	0.438018	273.627	270.371	2553.54	2496.73	0.382462	0.383136
L244	Haishen	197.971	184.689	232.789	1760.26	1587.5	2008.01	0.245405	0.331888	0.315851	205.15	207.114	1785.26	1783.21	0.297714	0.315819
L245	D2	229.543	254.79	301.219	1538.92	1406.57	1637.03	0.367783	0.43113	0.452854	261.85	259.447	1527.51	1544.65	0.417256	0.410509
L246	D3	272.888	267.358	347.487	1803.97	1265.11	1936.11	0.399236	0.540049	0.426706	295.911	290.956	1668.4	1674.68	0.45533	0.441017
L247	Qu	264.568	247.587	335.589	2088.98	2503.1	2481.08	0.316264	0.343603	0.351296	282.581	278.643	2357.72	2314.87	0.337054	0.347068
L248	11-985	215.08	238.602	272.841	1545.05	1351.55	1306.45	0.312587	0.660949	0.440033	242.174	241.316	1401.02	1426.36	0.47119	0.453614
L250	11-997	196.487	221.314	226.069	2305.8	2398.7	2337.45	0.227871	0.2762	0.270257	214.623	215.866	2347.32	2305.21	0.258109	0.28436
L251	11-540	207.691	251.056	238.459	1055.97	1033.58	1301.4	0.381596	0.40426	0.385806	232.402	232.289	1130.32	1174.95	0.390554	0.389564
L252	11-1184	180.908	184.871	238.798	1641.71	1371.59	2130.23	0.376776	0.401374	0.377961	201.526	203.766	1714.51	1717.51	0.38537	0.385446
L253	10-758	210.422	210.772	240.305	2152.09	2108.96	2397.46	0.242228	0.309281	0.303193	220.5	220.462	2219.5	2191.19	0.284901	0.304846
L255	10-847	210.686	214.774	223.633	1207.41	1233.65	1066.92	0.421367	0.370024	0.482544	216.364	217.474	1169.33	1211.18	0.424645	0.416643
L256	11-1124	218.658	208.155	233.588	3015.32	2853.35	3220.59	0.249642	0.239502	0.253429	220.134	220.956	3029.76	2939	0.247524	0.275952
L258	Shan2B	224.179	260.71	228.688	2336.85	2631.88	2701.09	0.335172	0.336548	0.357174	237.859	237.33	2556.61	2499.58	0.342964	0.351762
L259	KenC1	207.197	189.757	245.939	1258.71	1151.18	1306.77	0.508455	0.479985	0.539481	214.298	215.694	1238.89	1276.46	0.509307	0.483766
L262	P310	142.544	169.581	203.907	1649.36	1477.02	2169.75	0.342511	0.332482	0.379258	172.01	176.501	1765.38	1764.74	0.351417	0.360026
L265	P685	122.269	153.891	199.732	1345.39	1419.34	1406.76	0.32978	0.480302	0.437137	158.631	164.141	1390.5	1416.59	0.41574	0.40957
L266	A117	154.851	135.692	250.066	2328.46	2739.37	2391.22	0.330836	0.239965	0.406153	180.203	184.069	2486.35	2434.33	0.325651	0.33801
L267	A172	262.343	300.317	259.864	1525.38	1945.73	1896.36	0.536877	0.360518	0.24026	274.175	270.877	1789.16	1786.83	0.379218	0.38056
L268	B250	146.239	163.746	185.888	2580.37	2770.14	2229.57	0.249778	0.1896	0.334519	165.291	170.294	2526.69	2471.79	0.257965	0.284246
L269	B265	226.866	214.356	275.774	1535.46	1376.93	1813.87	0.397391	0.327326	0.239522	238.998	238.383	1575.42	1588.33	0.321413	0.334644
L270	A109	227.404	267.885	273.077	1658.2	1998.49	2090.91	0.408085	0.391026	0.436608	256.122	254.201	1915.87	1904.51	0.411906	0.406525
L271	B285	226.546	259.051	314.673	1536.17	1648.67	1632.98	0.411685	0.387593	0.326306	266.757	264.025	1605.94	1616.67	0.375195	0.377364
L272	C052	170.587	179.068	231.045	1420.68	1622.21	1824.5	0.405542	0.471538	0.451396	193.567	196.414	1622.46	1632.02	0.442826	0.432174
L273	GY270	258.848	285.628	293.057	2377.28	2945.61	2573.43	0.377383	0.366925	0.415433	279.178	275.395	2632.11	2567.41	0.38658	0.386689
L274	GY282	215.952	277.063	256.916	1661.98	1748.27	2022.13	0.475476	0.564063	0.463611	249.977	248.524	1810.79	1806.93	0.50105	0.477333
L275	GY284	253.906	209.185	228.31	1180.88	1073.51	1319.99	0.57489	0.459618	0.503114	230.467	230.502	1191.46	1231.73	0.512541	0.486461
L277	A82	179.311	217.297	227.326	2100.73	1945.85	1961.66	0.276186	0.373286	0.416148	207.978	209.727	2002.75	1985.19	0.355207	0.361487
L278	A98	208.08	213.645	233.272	1493.16	763.851	1599.74	0.404262	0.525643	0.40368	218.333	219.292	1285.58	1319.15	0.444529	0.432437
L279	B414	294.778	332.76	378.288	1952.77	2577.34	2379.86	0.461972	0.397747	0.474601	335.275	327.44	2303.32	2258.44	0.444773	0.43335
L281	A97	267.326	311.796	344.602	2262.54	2328.77	2530.73	0.389567	0.433509	0.377203	307.908	302.039	2374.01	2330	0.400093	0.397141
L282	A148	237.537	249.316	284.668	1461.71	1192.73	1767.1	0.473857	0.455797	0.488684	257.173	255.172	1473.85	1493.99	0.472779	0.454877
L284	08-P35	224.971	253.615	248.459	1546.61	1656.2	1651.22	0.421062	0.355749	0.419003	242.348	241.477	1618.01	1627.88	0.398605	0.395959
L285	08-P36	254.73	286.101	255.192	1296.64	1351.78	1146.08	0.465316	0.480256	0.392924	265.341	262.717	1264.83	1299.88	0.446165	0.433737
L287	09-P36	216.916	254.341	290.992	1564.12	1400.49	1837.3	0.422344	0.52344	0.457064	254.083	252.317	1600.64	1611.75	0.467616	0.450776
L288	09-P37	225.616	236.075	285.931	1947.96	2093.85	2512.28	0.334179	0.33213	0.324817	249.207	247.838	2184.7	2153.75	0.330376	0.341796
L289	10-P10	200.181	223.251	232.309	1436.49	1445.72	1784.39	0.364543	0.460144	0.236909	218.58	219.521	1555.53	1569.86	0.353865	0.360421
L290	10-P29	247.044	242.717	300.278	1840.83	2590.24	2281.41	0.43504	0.34181	0.291982	263.346	260.874	2237.49	2203.21	0.356277	0.362337
L291	11-P30	281.926	295.942	291.531	1714.24	1338.09	1855.93	0.405896	0.422207	0.36134	289.8	285.311	1636.09	1644.67	0.396481	0.394272
L293	12-P25	312.211	338.657	368.864	1534.4	1467.92	1782.31	0.489081	0.555417	0.462661	339.911	331.602	1594.88	1606.4	0.502387	0.478395
L294	03ⅡB	231.033	293.718	309.963	1540.22	1564.01	1432.08	0.371	0.467706	0.476086	278.238	274.631	1512.11	1529.53	0.438264	0.428802
L295	03Ⅱ3B	249.518	233.585	320.095	1039.54	959.88	956.632	0.449683	0.498194	0.528599	267.732	264.114	985.352	1044.87	0.492159	0.469132
L296	03Ⅰ32B	222.597	213.376	286.67	1005.96	988.577	1138.73	0.416846	0.521418	0.485607	240.881	240.239	1044.42	1095.39	0.474624	0.457345
L297	964	223.363	263.525	227.42	992.131	783.462	1301.42	0.396891	0.521675	0.333676	238.103	237.375	1025.67	1079.24	0.417414	0.40991
L298	DD1	222.795	235.571	276.075	2216.7	2150.81	2126.74	0.210959	0.351021	0.328066	244.814	243.755	2164.75	2135.65	0.296682	0.314999
L299	9L302-1	208.04	206.143	262.214	1369.14	1437.06	1245.23	0.313069	0.256522	0.448036	225.466	225.882	1350.48	1379.42	0.339209	0.348779
L300	06T9F	208.973	227.791	252.768	2132.83	2502.71	2692.52	0.388787	0.317358	0.342793	229.844	229.926	2442.68	2393.78	0.349646	0.35707
L302	03Ⅱ4B	201.895	204.868	327.209	1291.81	1372.3	1230.87	0.430431	0.41882	0.493923	244.658	243.61	1298.33	1330.99	0.447724	0.434976
L303	03LF1	192.462	203.369	246.348	1529.61	2021.79	1788.23	0.314309	0.247857	0.277443	214.06	215.216	1779.88	1783.57	0.27987	0.3006
L305	9801C	215.784	250.534	255.305	1259.8	1210.2	1329.76	0.358891	0.531762	0.397963	240.541	239.807	1266.59	1301.51	0.429539	0.42053
L307	876	270.515	343.911	283.482	1289.18	1700.23	1274.96	0.468127	0.455928	0.449534	299.303	294.089	1421.46	1445.34	0.457863	0.443029
L310	9889	155.599	188.807	193.396	1269.33	1124.44	1461.13	0.339571	0.505977	0.351257	179.267	183.205	1284.97	1318.58	0.398935	0.396221
L313	Hubeibaihua	235.626	253.155	250.24	2264.57	2289.89	2705.33	0.293586	0.311127	0.250288	246.34	245.063	2419.93	2373.23	0.285	0.305575
L315	IMC103	303.403	290.177	312.169	1376.17	1205.27	1413.64	0.500065	0.370762	0.494957	301.916	296.504	1331.7	1361.98	0.455261	0.440962
L317	Sophia	147.819	152.269	200.475	1646.37	1531.75	1614.33	0.252679	0.272364	0.301601	166.854	171.738	1597.48	1608.82	0.275548	0.298212
L318	campina	191.015	193.046	247.848	1627.38	1559.85	1535.49	0.307421	0.48686	0.356477	210.637	212.183	1574.24	1587.23	0.383586	0.384029
L319	Conny	203.046	209.077	261.741	1423.73	1493.3	1613.02	0.373273	0.429366	0.355929	224.621	225.101	1510.02	1527.59	0.38619	0.386097
L320	Wesreo	197.358	187.528	224.356	1629.76	1540.38	1480.71	0.388865	0.471002	0.46397	203.081	205.203	1550.28	1564.98	0.441279	0.431065
L321	Wase Chousen	288.373	336.344	327.82	1576.02	1415.84	1712.98	0.47762	0.562865	0.461994	317.512	310.911	1568.28	1581.7	0.500826	0.477669
L323	Nakaee Chousen	233.258	282.944	283.633	2639.99	2687.11	2703.64	0.345962	0.407799	0.346022	266.612	263.891	2676.91	2611.31	0.366594	0.370532
L325	90750	236.052	239.226	254.643	1546.48	1453.22	1539.6	0.458678	0.510647	0.458723	243.307	242.363	1513.1	1530.45	0.476016	0.458218
L326	Nonglin43	150.271	181.871	237.266	1871.28	2049.13	2295.94	0.351047	0.289627	0.39805	189.802	193.001	2072.12	2049.78	0.346241	0.354727
L327	Xizang	183.068	199.973	252.176	1879.79	2110.89	2255.62	0.325568	0.332875	0.364175	211.739	214.163	2082.1	2049.99	0.340873	0.351942
L329	Aijiazao	144.181	150.842	225.124	1767.06	1817.85	2116.49	0.292754	0.289757	0.370604	173.382	177.769	1900.47	1890.21	0.317705	0.331698
L332	SWU54	262.219	240.58	289.849	2082.02	2664.41	2723.14	0.488511	0.351474	0.368442	264.216	261.678	2489.86	2437.58	0.402809	0.399298
L335	SWU61	148.654	160.377	179.291	1352.43	1499.95	1555.01	0.280266	0.429636	0.306571	162.774	167.969	1469.13	1489.62	0.338824	0.348474
L337	SWU63	267.612	235.021	290.754	1621.47	2572.92	1926.95	0.456948	0.265221	0.461897	264.462	261.905	2040.45	2020.21	0.394689	0.392848
L338	SWU64	217.341	241.871	244.387	1956.26	2575.44	2251.44	0.339027	0.244014	0.337873	234.533	234.258	2261.05	2225.08	0.306971	0.323172
L344	SWU71	247.491	285.774	316.583	1230.88	796.858	1332.51	0.411232	0.575171	0.508589	283.283	279.291	1120.08	1165.45	0.498331	0.475173
L346	SWU75	163.675	165.105	215.514	1585.01	830.06	1573.42	0.261687	0.433522	0.379418	181.431	185.204	1329.5	1359.93	0.358209	0.363872
L347	SWU76	230.398	215.818	296.017	1642.55	1486.57	1844.5	0.379288	0.341515	0.441356	247.411	246.154	1657.87	1664.9	0.387386	0.387048
L349	SWU80	205.872	192.809	268.302	1768.33	1921.38	2500.36	0.314306	0.294287	0.330341	222.328	223.049	2063.36	2042.23	0.312978	0.328112
L350	SWU81	167.565	211.159	234.284	2086.56	2445.39	2304.2	0.296106	0.378042	0.323779	204.336	206.363	2278.71	2241.49	0.332642	0.343563
L351	SWU84	212.414	211.164	277.434	1670.69	1227.92	1630.86	0.333994	0.572606	0.393719	233.67	233.461	1509.82	1527.41	0.43344	0.423629
L352	SWU85	187.317	213.03	249.378	1535.74	1780.61	1728.82	0.392596	0.38006	0.472817	216.575	217.669	1681.72	1687.05	0.415157	0.409107
L353	SWU87	170.175	184.423	240.946	2071.46	2370.87	2681.26	0.274495	0.184689	0.317382	198.515	201.098	2374.53	2324.35	0.258856	0.28599
L354	SWU88	203.87	179.459	293.004	2043.37	1879.78	1963.76	0.302593	0.253315	0.423125	225.445	225.862	1962.3	1947.63	0.326345	0.338561
L355	SWU89	230.583	293.145	256.28	1719.57	1726.25	1969.58	0.386763	0.529077	0.438201	260.003	257.323	1805.14	1801.78	0.451347	0.435931
L360	SWU96	179.582	211.56	199.939	1496.43	825.053	1605.55	0.324526	0.536754	0.361056	197.027	199.611	1309.01	1340.91	0.407446	0.402981
L361	SWU99	243.725	207.439	305.898	1635.64	1547.03	1725.29	0.352098	0.279296	0.443924	252.354	250.72	1635.99	1644.58	0.358439	0.364055
L362	SWU100	301.123	361.751	377.245	1604.99	1792.49	1790	0.467778	0.55798	0.505262	346.706	337.879	1729.16	1731.11	0.51034	0.485467
L363	SWU102	167.076	171.485	231.573	1804.27	2167.5	2388.86	0.286454	0.228043	0.310123	190.045	193.161	2120.21	2094.29	0.274873	0.297676
L364	SWU103	135.731	144.823	181.091	963.879	1094.88	1258.79	0.442504	0.309538	0.430579	153.882	159.754	1105.85	1152.23	0.394207	0.392465
L365	SWU104	264.098	280.308	297.098	2073.84	2503.95	2881.85	0.441734	0.259773	0.399661	280.502	276.722	2486.55	2434.51	0.367056	0.370899
L367	SWU107	267.004	334.476	331.545	1468.94	1604.59	1709.75	0.392897	0.421876	0.460226	311.008	304.789	1594.43	1606.13	0.425	0.416728
L368	SWU110	168.998	175.429	226.565	1273.39	1220.22	1410.23	0.370028	0.454428	0.508605	190.331	193.425	1301.28	1333.73	0.444354	0.432298
L373	Zhongshuang10-2	267.022	305.727	245.28	1614.74	1853.21	1673.3	0.382974	0.447825	0.399294	272.677	269.493	1713.75	1716.8	0.410031	0.405035
L375	Zhongshuang7-2	265.758	288.27	289.419	1161.04	1118.21	1446.55	0.464485	0.496174	0.424913	281.149	277.32	1241.94	1278.61	0.461857	0.446202
L376	Zhongshuang12-2	232.829	226.121	228.875	1875.39	2410.93	2438.59	0.323964	0.235534	0.280168	229.275	229.4	2241.64	2207.06	0.279889	0.30166
L377	Zhongyou589-1	248.257	223.638	255.12	1323.2	1785.25	1397.78	0.452373	0.514202	0.455946	242.338	241.468	1502.08	1520.21	0.474174	0.455985
L378	Fuyou4	239.135	256.629	244.866	1184.89	1100.63	1328.11	0.516866	0.62176	0.500874	246.877	245.66	1204.54	1243.88	0.5465	0.513742
L379	Zhen3736	206.243	213.763	255.979	1776.38	1752.32	1753.87	0.362275	0.407568	0.449888	225.329	225.755	1760.86	1760.55	0.406577	0.402291
L380	Zhen2609	199.24	215.293	256.841	1768.14	2190.7	2022.7	0.345819	0.34995	0.390118	223.792	224.335	1993.85	1976.93	0.361962	0.366853
L381	HX0352	162.514	180.071	245.555	972.184	1108	1234.14	0.491114	0.404651	0.483571	196.047	198.705	1104.78	1151.23	0.459779	0.444551
L382	Yangguang2009-2	224.349	273.99	259.279	1282.24	1467.88	1807.4	0.438792	0.433232	0.426494	252.539	249.997	1519.17	1541.33	0.432839	0.421585
L384	Zheshuang3	171.037	184.496	219.026	1400.15	1153.73	1438.5	0.308177	0.398602	0.414085	191.519	194.523	1330.8	1361.14	0.373621	0.377691
L385	Zheyou21-1	246.139	223.088	266.853	1235.22	869.865	1828.94	0.47234	0.56971	0.429466	245.36	244.259	1311.34	1343.07	0.490505	0.468957
L387	Wanyou12	250.021	320.773	310.414	1267.56	1451.25	1383.14	0.511945	0.540257	0.553413	293.736	288.947	1367.32	1395.06	0.535205	0.504463
L388	Wanyou7	202.488	226.725	267.255	2004.54	2489.05	2906.94	0.385032	0.524323	0.347655	232.156	232.062	2466.84	2416.21	0.419003	0.412162
L389	Hongyou3-1	220.023	199.342	260.759	2354.17	2350.69	2555.2	0.324338	0.234469	0.342011	226.708	227.029	2420.02	2372.73	0.300273	0.317852
L390	Zhenyou5	200.518	232.634	238.268	1903.34	2195.35	2767.07	0.339207	0.30155	0.319556	223.807	224.349	2288.59	2250.66	0.320104	0.333604
L391	Yangyou4	156.851	162.55	222.641	1261.2	1350.08	1582.01	0.35088	0.337041	0.402516	180.681	184.51	1397.76	1423.33	0.363479	0.368058
L392	Huyou15-1	189.693	202.639	250.341	1707.01	1516.51	1341.46	0.269088	0.373625	0.449712	214.224	215.497	1521.66	1538.4	0.364142	0.368584
L393	Huyou16-1	202.081	184.063	239.822	1715.65	1455.45	1640.75	0.371276	0.302957	0.443232	208.655	210.353	1603.95	1614.82	0.372488	0.375214
L395	Huyou18-1	143.566	158.449	212.543	1689.04	1684.29	2077.85	0.224632	0.323544	0.339978	171.52	176.168	1817.06	1806.05	0.296051	0.316172
L396	Zheshuang72-1	205.132	245.131	286.184	1414.64	1502.29	1547.21	0.380401	0.410015	0.478058	245.482	244.369	1488.05	1506.96	0.422825	0.415486
L397	Zheshuang8	316.866	395.448	388.865	1679.52	1556.98	1610.94	0.492054	0.664526	0.559546	367.06	356.681	1615.81	1625.84	0.572042	0.533724
L398	Zheyou50	255.637	217.328	255.39	1772.64	1873.83	1843.8	0.419017	0.307208	0.472573	242.785	241.881	1830.09	1824.85	0.399599	0.396749
L399	Suyou1-1	170.021	186.927	230.997	1696.82	1722.85	2027.19	0.301106	0.297586	0.343963	195.982	198.645	1815.62	1811.41	0.314218	0.328929
L401	Zhongshuang11-1	227.614	281.407	298.29	2381.41	2494.32	2583.17	0.242729	0.252009	0.298998	269.104	266.193	2486.3	2434.28	0.264578	0.289499
L402	Yangguang198-2	198.19	245.637	245.705	1267.81	1383.35	1245.41	0.400822	0.508217	0.464896	229.844	229.926	1298.86	1331.48	0.457978	0.44312
L403	Huahang901	229.362	246.443	234.171	1947.95	1641.34	2466.14	0.336777	0.365768	0.292914	236.658	236.221	2018.48	1999.8	0.331819	0.34291
L404	YangJ6711	235.477	216.202	246.927	1686.8	1586.65	1838.37	0.394479	0.467279	0.386647	232.869	232.823	1703.94	1709.02	0.416135	0.409086
L405	Yan6055	212.591	243.079	241.155	1652.29	1762.44	1837.32	0.427837	0.391991	0.428878	232.275	232.172	1750.69	1751.1	0.416235	0.409963
L406	Yangjian8	240.375	221.928	278.953	1444.59	1494.25	1338.54	0.46396	0.2696	0.465985	247.085	245.853	1425.79	1449.37	0.399848	0.396947
L407	Xiwang106-2	265.455	261.325	279.651	1636.66	1692.82	1848.94	0.453176	0.411087	0.439746	268.81	265.922	1726.14	1728.31	0.434669	0.424606
L408	Zheyou17	215.177	207.473	236.721	1569.42	1455.59	1699.25	0.403504	0.317454	0.401741	219.791	220.639	1574.76	1587.71	0.374233	0.3766
L409	Zhongshuang5	208.674	196.002	254.504	1834.19	2207.6	2320.49	0.348155	0.284722	0.361529	219.727	220.58	2120.76	2094.8	0.331469	0.342631
L410	Zhongyou821	192.411	228.653	267.825	2118.96	2633.33	2426.72	0.295817	0.266671	0.343685	229.629	229.728	2393	2347.64	0.302058	0.319269
L411	Qinyou1	154.121	156.921	246.408	1366.81	1342.56	1499.47	0.414237	0.416502	0.490952	185.816	189.255	1402.95	1428.15	0.440564	0.429288
L412	Weilong88	240.617	210.429	266.426	2289.73	3022.87	2976.03	0.466184	0.432803	0.355769	239.157	238.529	2762.88	2691.15	0.418252	0.411565
L414	Qinyou5	274.726	253.885	328.557	1995.17	2373.79	2615.21	0.430474	0.386182	0.415947	285.723	281.545	2328.05	2287.32	0.410868	0.406867
L415	Suyou4	222.937	243.316	219.782	2027.23	2235.6	2160.05	0.363443	0.387843	0.191177	228.678	228.379	2140.96	2128.58	0.314155	0.324955
L417	De68-12	213.72	213.064	247.098	1478.15	1557.18	1826.96	0.386473	0.406785	0.201794	224.627	225.107	1620.77	1630.44	0.331684	0.342802
L418	Monty	267.866	254.535	330.276	1597.98	2124.05	2205.51	0.420784	0.218211	0.371919	284.226	280.162	1975.85	1960.22	0.336971	0.347002
L419	Oscar	229.207	288.723	341.338	1461.53	1318.59	1803.73	0.362752	0.492437	0.405602	286.423	282.192	1527.95	1544.24	0.420264	0.413163
L421	Ningyou14-1	161.651	203.625	225.367	1455.65	1861.21	1791.12	0.418861	0.370624	0.152102	196.881	199.476	1702.66	1706.5	0.313862	0.32595
L422	Shilifeng-1	213.937	218.617	226.41	1636.84	1553.47	1530.34	0.406702	0.37132	0.405892	219.655	220.513	1573.55	1586.6	0.394638	0.394079
L423	Ningyou18-1	270.102	333.935	291.508	1560.42	1573.17	1757.46	0.436909	0.491669	0.440808	298.515	293.362	1630.35	1639.34	0.456462	0.441061
L424	Ningyou10-1	282.737	346.259	320.103	1931.81	2157.25	2365.44	0.349771	0.46578	0.366865	316.366	309.852	2151.5	2123.35	0.394139	0.392411
L425	Helios	253.102	295.206	303.18	1539.32	1442.12	1726.06	0.45106	0.421413	0.430733	283.829	279.796	1569.17	1582.52	0.434402	0.423981
L427	Mian96-203	205.134	224.448	264.029	1659.67	1992.43	1984.93	0.381655	0.439322	0.385782	231.203	231.182	1879.01	1870.28	0.402253	0.398857
L428	Qing662A	234.021	230.654	243.63	1502.88	1667.55	1966.45	0.398262	0.43049	0.362883	236.101	235.728	1712.29	1715.4	0.397212	0.394813
L429	699	252.239	218.179	286.131	1519.12	1261.89	1705.99	0.431966	0.532062	0.432553	252.183	250.562	1495.67	1514.26	0.465527	0.449117
L431	Zhongshuang2	206.854	250.134	269.391	1286.96	1455.33	1671.31	0.483979	0.461586	0.280763	242.126	241.272	1471.2	1491.54	0.408776	0.404038
L432	Zhongshuang9-2	261.326	313.942	280.988	1957.69	2222.13	2028.59	0.364225	0.39858	0.335087	285.419	281.264	2069.47	2047.16	0.365964	0.370032
L433	WH-12	189.506	229.872	295.653	1677.74	2021.39	2397.11	0.322427	0.341764	0.343117	238.344	237.778	2032.08	2012.44	0.335769	0.346047
L434	WH-15	122.524	156.422	189.03	1018.82	1030.56	1174.35	0.314445	0.35028	0.394047	155.992	161.704	1074.57	1123.18	0.352924	0.359674
L435	WH-17	232.617	223.129	263.936	1260.36	1380	1296.09	0.456424	0.497869	0.501133	239.894	239.21	1312.15	1343.83	0.485142	0.464697
L436	WH-19	205.446	196.74	208.786	1943.04	1655.83	2576.76	0.301742	0.343364	0.270489	203.657	205.593	2058.54	2044.06	0.305199	0.320892
L437	WH-20	249.473	270.605	282.498	1441	1601.43	2095.11	0.413445	0.298634	0.380488	267.526	264.735	1712.51	1715.65	0.364189	0.368622
L439	WH-24	284.62	341.926	338.846	1977.82	2246.1	1981.09	0.441753	0.327717	0.448041	321.798	314.869	2068.33	2046.11	0.405837	0.402504
L440	WH-25	168.43	170.91	262.631	1751.14	1739.47	1969.1	0.303228	0.27988	0.403406	200.657	202.964	1819.9	1815.38	0.328838	0.340542
L441	WH-26	259.489	260.399	247.473	2486.68	3102.64	2707.24	0.299488	0.228625	0.304861	255.787	253.879	2765.52	2692.02	0.277658	0.300302
L442	WH-27	161.304	205.07	254.377	1620.96	1511.3	1543.3	0.318456	0.358145	0.461901	206.917	208.747	1558.52	1572.63	0.379501	0.380784
L443	WH-28	168.622	204.54	227.039	1240.61	1225.07	1088.19	0.342024	0.367081	0.471731	200.067	202.419	1184.62	1225.39	0.393612	0.391993
L444	WH-29	190.826	204.36	229.017	1681.3	1394.73	1492.96	0.3857	0.416607	0.450102	208.068	209.81	1523	1539.64	0.41747	0.410944
L445	WH-30	271.944	285.464	336.212	1639.71	1364.32	2115.87	0.375614	0.653931	0.443107	297.873	292.769	1706.63	1710.19	0.490884	0.469732
L446	WH-31	233.076	242.817	308.533	2251.32	2696.54	2103.3	0.334148	0.263551	0.419815	261.475	259.146	2350.39	2308.06	0.339171	0.34875
L447	WH-33	246.449	296.07	277.757	1177.72	1176.07	1637.86	0.504117	0.546337	0.467229	273.425	270.185	1330.55	1360.91	0.505894	0.481181
L448	WH-37	315.727	305.646	334.043	1684.99	1834.88	2034.91	0.473459	0.358716	0.444024	318.472	311.798	1851.6	1844.82	0.4254	0.417243
L449	WH-38	274.272	285.623	310.224	1545.6	1480.79	1696.36	0.415502	0.431435	0.473063	290.04	285.533	1574.25	1587.24	0.44	0.42884
L451	WH-42	229.234	204.171	284.082	1621.49	1694.06	1928.51	0.343096	0.306121	0.397905	239.162	238.534	1748.02	1748.62	0.349041	0.356589
L452	WH-43	154.722	146.091	209.521	1723.03	1583.88	1691.88	0.269865	0.273755	0.354142	170.111	174.747	1666.26	1672.7	0.299254	0.317042
L453	WH-45	213.111	211.682	230.577	1014.92	1242.1	1406.15	0.436807	0.551765	0.440014	218.456	219.407	1221.06	1259.22	0.476195	0.457591
L454	WH-49	254.576	296.925	251.7	1408.05	1640.84	1898.33	0.413616	0.51254	0.398226	267.734	264.927	1649.07	1656.73	0.441461	0.43
L456	WH-55	200.689	198.963	230.911	1263.84	1345.21	1324.43	0.445747	0.441374	0.486777	210.188	211.768	1311.16	1342.91	0.457966	0.443111
L457	WH-56	190.868	227.881	238.33	1184.53	1037.04	1420.65	0.376827	0.423788	0.412707	219.026	219.872	1214.07	1252.96	0.404441	0.400364
L458	WH-57	213.83	181.154	294.378	1808.87	2159.98	2364.81	0.345582	0.266388	0.425657	229.787	229.8	2111.22	2093.76	0.345875	0.35311
L459	WH-58	252.207	311.812	288.621	1492.36	1783.34	2056.3	0.434817	0.425938	0.367881	284.213	280.15	1777.33	1775.85	0.409545	0.404649
L460	WH-59	227.401	253.326	286.549	1448.98	1485.02	1786.02	0.381655	0.403389	0.419848	255.759	253.865	1573.34	1586.39	0.401631	0.398362
L461	WH-60	190.596	219.597	234.347	1385.06	1580.5	1312.29	0.361107	0.416642	0.447922	214.847	216.072	1425.95	1449.51	0.408557	0.403864
L462	WH-61	288.444	309.512	373.434	1003.59	1037.06	1288.72	0.533258	0.530929	0.551288	323.796	316.716	1109.79	1155.89	0.538492	0.507074
L466	WH-83	193.231	217.667	216.436	1806.1	1742.74	1825.51	0.346413	0.34864	0.376168	209.111	210.774	1791.45	1788.96	0.357074	0.36297
L467	WH-85	208.877	226.222	215.495	1350.03	1755.65	1970.49	0.425922	0.364329	0.32376	216.865	217.936	1692.06	1696.65	0.371337	0.374299
L468	WH-88	230.182	281.896	278.788	1695.65	1678.15	1762.77	0.407061	0.391665	0.405013	263.622	261.129	1712.19	1715.35	0.401247	0.398057
L469	WH-93	141.326	169.781	202.416	1588.69	1269.28	1675.99	0.3423	0.47433	0.40086	171.174	175.729	1511.32	1528.8	0.40583	0.401698
L470	WH-95	222.745	223.347	226.085	1521.98	1479.92	1884.99	0.36812	0.371788	0.359705	224.059	224.582	1628.96	1638.06	0.366538	0.370487
L472	WH-127	121.8	150.3	188.086	1100.9	991.187	1186.93	0.335634	0.354769	0.367859	153.395	159.36	1093	1141.08	0.352754	0.359419
L473	Yuyou1	270.48	298.724	258.142	1482.53	1357	1520.34	0.420034	0.46158	0.459499	275.782	272.362	1453.29	1474.9	0.447038	0.43443
L474	COBRA	161.371	188.548	213.543	1017.44	831.521	1131.16	0.423297	0.532886	0.523762	187.821	191.106	993.375	1047.77	0.493315	0.471189
L476	Tapidor	264.009	260.767	264.202	1308.53	1465.14	1774.98	0.52893	0.487764	0.437504	262.993	260.548	1516.22	1533.34	0.484732	0.464372
L477	Huayou6	225.399	185.767	264.22	1725.35	1674.87	2201.28	0.371792	0.369958	0.378126	225.128	225.57	1867.16	1859.28	0.373292	0.375853
L478	Huayou12	217.311	184.756	216.234	1496.32	1906.97	1905.27	0.377762	0.376311	0.366529	206.1	207.992	1769.52	1768.59	0.373534	0.376045
L479	Cubs root	209.591	176.434	205.246	2294.37	2250.71	2788.91	0.280313	0.234875	0.269298	197.09	199.669	2444.66	2395.61	0.261496	0.28705
L482	Shengli	150.688	163.491	249.122	3047.02	3319.21	2959.17	0.191453	0.261602	0.341988	187.767	191.057	3108.47	3012.1	0.265015	0.292079
L483	ERAKE	211.64	236.444	290.719	1663.62	1755.99	2012.3	0.37565	0.459258	0.46805	246.268	245.264	1810.64	1807.61	0.434319	0.425229
L485	cresor	197.449	190.215	231.429	3033.48	3404.59	2889.9	0.239803	0.184628	0.296644	206.365	208.236	3109.32	3012.9	0.240358	0.27026
L486	Daichousen	262.979	306.725	358.743	1762.09	1721.26	2091.39	0.403861	0.492065	0.472074	309.482	303.493	1858.25	1851	0.456	0.441549
L488	Niklas	145.121	186.948	192.628	1729.19	1513.56	1942.52	0.227436	0.376317	0.322327	174.899	179.17	1728.43	1730.43	0.308694	0.32454
L491	WESBROOK	198.943	194.418	235.945	1606.13	1312.97	2368.02	0.344198	0.465815	0.335829	209.769	211.381	1762.37	1761.96	0.381947	0.382727
L494	Shengliqinggeng	155.491	155.502	200.838	1697.4	1985.88	2103.5	0.292664	0.384681	0.344558	170.61	175.208	1928.93	1916.64	0.340634	0.349912
L495	Mijiaoduotou	247.157	242.864	283.286	2446.76	3260.4	3386.19	0.283046	0.248195	0.287606	257.769	255.723	3031.12	2940.27	0.272949	0.296148
L496	Aijishengli	191.605	215.76	189.576	956.647	1031	1194.11	0.473085	0.55627	0.481651	198.98	201.415	1060.59	1110.19	0.503669	0.479413
L497	Caojingshengli	219.585	251.506	213.394	1847.21	2061.66	1916.88	0.337044	0.353362	0.333727	228.162	228.211	1941.92	1927.44	0.341377	0.350604
L498	Huyou3	215.429	226.139	270.527	1501.12	1843.94	1739.59	0.346533	0.420772	0.437197	237.365	236.873	1694.88	1699.28	0.401501	0.398259
L499	Shaoyeqing	145.077	170.903	174.085	1878.26	2248.52	2029.32	0.27454	0.359245	0.288503	163.355	168.506	2052.04	2030.97	0.307429	0.323536
L501	Hujizao	180.006	187.249	238.282	1740.2	1994.3	1758.55	0.329079	0.256244	0.394563	201.846	204.062	1831.02	1825.71	0.326629	0.338787
L502	Caoyou2	225.96	194.091	280.255	1530.39	1901.02	1852.35	0.410993	0.275158	0.432136	233.436	233.244	1761.25	1760.92	0.372762	0.375432
L503	Huyou16-2	261.716	250.47	307.138	1111.65	1217.35	1506.92	0.558938	0.386652	0.498292	273.108	269.892	1278.64	1312.7	0.481294	0.46267
L504	Fengding240	253.382	228.13	268.031	1367.37	1796.29	2271.3	0.514383	0.368497	0.401226	249.848	248.405	1811.65	1807.72	0.428036	0.419336
L505	Quanzi	178.835	206.498	239.422	1099.76	981.07	1045.25	0.374073	0.47665	0.503385	208.251	209.98	1042.03	1092.96	0.451369	0.437871
L506	Dahuaqiu	146.526	130.257	232.937	1452.82	1432.63	1735.17	0.302348	0.265002	0.376957	169.907	174.558	1540.21	1555.62	0.314769	0.329366
L507	Rongxuan	210.798	178.811	238.625	1657.11	1906.94	2345.95	0.351221	0.286688	0.173714	209.411	211.051	1970	1954.78	0.270541	0.294235
L508	Ningyou10-2	179.694	209.319	251.106	1562.31	1799.84	1952.31	0.348572	0.287577	0.363575	213.373	214.71	1771.49	1770.42	0.333241	0.344039
L509	Ningyou8	131.871	160.604	174.385	1959.51	2182.64	2192.99	0.191711	0.203181	0.254514	155.62	161.36	2111.71	2086.4	0.216469	0.251284
L511	Duoyou1	150.15	193.332	233.279	1916.84	2044.75	2147.15	0.310048	0.225396	0.362947	192.254	194.519	2036.24	2021.27	0.299464	0.315963
L512	Huaiyou6-2	201.864	229.023	271.248	1437.23	1593.36	1491.83	0.346879	0.334648	0.464391	234.045	233.807	1507.48	1525.23	0.381973	0.382748
L513	Huaiyou12	211.466	187.91	216.441	1851.26	1737.25	2263.84	0.376958	0.427531	0.325879	205.272	207.227	1950.78	1936.94	0.37679	0.37863
L514	Peixuan170	203.765	233.032	264.365	1286.45	1085.19	1538.07	0.455859	0.545982	0.494194	233.72	233.507	1303.23	1335.54	0.498678	0.475449
L515	Guangde138	210.787	214.778	244.536	2229.01	2282.93	3519.48	0.311995	0.403919	0.229486	223.367	223.943	2677.14	2611.52	0.315133	0.329656
L516	Guangde8104	250.397	228.005	266.859	1660.06	1323.82	1897.36	0.439041	0.471659	0.40966	248.42	247.086	1627.08	1636.3	0.44012	0.428935
L517	Dangyouzao1	215.825	237.024	250.624	2673.7	2850.97	2915.78	0.270638	0.289249	0.317637	234.491	234.219	2813.48	2738.15	0.292508	0.311684
L518	Guangde761	179.499	180.048	222.817	2520.2	2713.42	2872.9	0.246036	0.202324	0.294608	194.121	196.927	2702.17	2634.77	0.247656	0.278105
L519	Tonglinghuaye	227.71	226.604	284.782	2328.31	2373.09	2442.79	0.318883	0.29258	0.367745	246.365	245.188	2381.4	2336.86	0.326403	0.338607
L522	Su84-6	202.416	229.006	326.947	1581.93	1703.62	2474.95	0.391632	0.335751	0.449884	252.79	251.122	1920.17	1908.5	0.392422	0.391048
L523	Wanyouzao	197.785	235.807	285.343	1789.06	1454.76	2052.6	0.33315	0.52581	0.444368	239.645	238.98	1765.47	1764.84	0.434443	0.424426
L524	Chuyou1	265.739	272.751	311.574	1665.27	1793.78	1707.09	0.382226	0.379055	0.467063	283.355	279.357	1722.05	1724.51	0.409448	0.404572
L525	Chuxianbaihua	337.387	373.836	382.422	1754.29	1794.24	2851.73	0.464095	0.399686	0.411562	364.549	354.361	2133.42	2106.56	0.425114	0.417016
L526	Jie65-1	237.767	215.982	264.683	2357.38	2428.46	2347.67	0.305923	0.273162	0.344384	239.477	238.825	2377.84	2333.55	0.307823	0.323849
L527	Shenhuang	217.877	205.718	240.289	1837.13	2042.72	2094.84	0.327048	0.32108	0.370205	221.295	221.167	1991.56	1979.93	0.339444	0.347838
L528	Zheyou601	195.355	207.652	236.136	2083.02	2190.26	2501.06	0.339494	0.324756	0.337291	213.048	214.41	2258.11	2222.36	0.333847	0.344521
L530	Zaofeng1	177.248	161.641	219.783	2197.07	2293.23	3124.33	0.261739	0.229164	0.269545	186.224	189.631	2538.21	2476.48	0.253483	0.281791
